# Supplementary material for: Specific Gene Duplication and Loss of Cytochrome P450 in Families 1-3 in Carnivora (Mammalia, Laurasiatheria)
Source: Animals (Basel). 2022 Oct 18;12(20):2821. doi: 10.3390/ani12202821 (PMC9597770; doi:10.3390/ani12202821)
Supplement: Supplementary file 1 [file animals-12-02821-s001.zip]

Archive with 5 entries (5 files):
- CYP2Cs_list.txt
- CYP2C_protein.fas
- CYP3A_list.txt
- CYP3A_protein.fas
- Supplemental Data.pdf
