# Supplementary material for: Specific Gene Duplication and Loss of Cytochrome P450 in Families 1-3 in Carnivora (Mammalia, Laurasiatheria)
Source: Animals (Basel). 2022 Oct 18;12(20):2821. doi: 10.3390/ani12202821 (PMC9597770; doi:10.3390/ani12202821)
Supplement: Supplementary file 1 [file animals-12-02821-s001.zip › CYP2Cs_list.txt]

XM 046027750.1: PREDICTED: Meles meles cytochrome P450 2C41-like (LOC123955564) mRNA
XM 045878463.1 PREDICTED: Mirounga angustirostris cytochrome P450 2C41 (LOC123846699) mRNA
XM 045809991.1 PREDICTED: Ursus americanus cytochrome P450 2C41-like (LOC123800347) transcript variant X1 mRNA
XM 045809363.1 PREDICTED: Ursus americanus cytochrome P450 2C23-like (LOC123800006) transcript variant X2 mRNA
XM 045795979.1 PREDICTED: Ursus americanus cytochrome P450 2C41-like (LOC123791300) partial mRNA
XM 045785073.1 PREDICTED: Ursus americanus cytochrome P450 2C21-like (LOC123783994) mRNA
XM 045785072.1 PREDICTED: Ursus americanus cytochrome P450 2C21-like (LOC123783992) mRNA
XM 045785070.1 PREDICTED: Ursus americanus cytochrome P450 2C21-like (LOC123783991) mRNA
XM 045438286.1 PREDICTED: Leopardus geoffroyi cytochrome P450 2C21 (LOC123576853) transcript variant X2 mRNA
XM 045438283.1 PREDICTED: Leopardus geoffroyi cytochrome P450 2C41-like (LOC123576852) transcript variant X1 mRNA
XM 044236635.1 PREDICTED: Neovison vison cytochrome P450 2C41-like (LOC122898982) mRNA
XM 043597027.1 PREDICTED: Prionailurus bengalensis cytochrome P450 2C21 (LOC122493053) transcript variant X1 mRNA
XM 043597025.1 PREDICTED: Prionailurus bengalensis cytochrome P450 2C41-like (LOC122493051) transcript variant X1 mRNA
XM 042908866.1 PREDICTED: Panthera leo cytochrome P450 2C21 (LOC122202477) mRNA
XM 042908683.1 PREDICTED: Panthera leo cytochrome P450 2C41-like (LOC122202356) mRNA
XM 041746082 PREDICTED: Vulpes lagopus cytochrome P450 2C41 (LOC121485560) mRNA.
XM 041745448.1 PREDICTED: Vulpes lagopus cytochrome P450 2C21 (LOC121485285) mRNA
XM 041744155 PREDICTED: Vulpes lagopus cytochrome P450 2C23-like (LOC121484666) DEFINITION PREDICTED: Vulpes lagopus cytochrome P450 2C23-like (LOC121484666) transcript variant X1 mRNA.
XM 040624282.1 PREDICTED: Ursus maritimus cytochrome P450 2C23-like (LOC103659697) mRNA
XM 040485921.1 PREDICTED: Puma yagouaroundi cytochrome P450 2C21 (LOC121037025) transcript variant X2 mRNA
XM 040485917.1 PREDICTED: Puma yagouaroundi cytochrome P450 2C41-like (LOC121037024) transcript variant X1 mRNA
XM 039230221 PREDICTED: Hyaena hyaena cytochrome P450 2C21-like (LOC120230594) mRNA.
XM 039230218.1 PREDICTED: Hyaena hyaena cytochrome P450 2C41-like (LOC120230589) transcript variant X2 mRNA
XM 039230216.1 PREDICTED: Hyaena hyaena cytochrome P450 2C41-like (LOC120230588) mRNA
XM 038441028 PREDICTED: Canis lupus familiaris cytochrome P450 2C23-like DEFINITION PREDICTED: Canis lupus familiaris cytochrome P450 2C23-like (LOC100688697) transcript variant X3 mRNA.
XM 036111713.1 PREDICTED: Halichoerus grypus cytochrome P450 2C41 (LOC118547943) mRNA
XM 035025476.1 PREDICTED: Mirounga leonina cytochrome P450 2C41 (LOC118024006) mRNA
XM 032835939.1 PREDICTED: Lontra canadensis cytochrome P450 2C41-like (LOC116854234) mRNA
XM 032835932.1 PREDICTED: Lontra canadensis cytochrome P450 2C21 (LOC116854212) transcript variant X1 mRNA
XM 032432414.1 PREDICTED: Phoca vitulina cytochrome P450 2C41-like (LOC116649523) transcript variant X2 mRNA
XM 032399170.1 PREDICTED: Phoca vitulina cytochrome P450 2C23 (LOC116628835) mRNA
XM 032313320.1 PREDICTED: Mustela erminea cytochrome P450 2C41-like (LOC116573275) mRNA
XM 030335026.1 PREDICTED: Lynx canadensis cytochrome P450 2C41-like (LOC115527426) mRNA
XM 030334984.1 PREDICTED: Lynx canadensis cytochrome P450 2C21 (LOC115527383) transcript variant X2 mRNA
XM 029916398.1 PREDICTED: Suricata suricatta cytochrome P450 2C21-like (LOC115273367) mRNA
XM 029916374.1 PREDICTED: Suricata suricatta cytochrome P450 2C41-like (LOC115273354) mRNA
XM 028120002.1 PREDICTED: Eumetopias jubatus cytochrome P450 2C23-like (LOC114221836) mRNA
XM 028098977.1 PREDICTED: Eumetopias jubatus cytochrome P450 2C21 (LOC114205474) transcript variant X1 mRNA
XM 028098724.1 PREDICTED: Eumetopias jubatus cytochrome P450 2C41 (LOC114205328) transcript variant X1 mRNA
XM 027596314.1 PREDICTED: Zalophus californianus cytochrome P450 2C44-like (LOC113923499) transcript variant X4 mRNA
XM 027595941.1 PREDICTED: Zalophus californianus cytochrome P450 2C41 (LOC113923367) transcript variant X1 mRNA
XM 027588917.1 PREDICTED: Zalophus californianus cytochrome P450 2C21 (LOC113919561) transcript variant X1 mRNA
XM 025995655.1 PREDICTED: Vulpes vulpes cytochrome P450 2C21 (LOC112917654) mRNA
XM 027062670.1 PREDICTED: Acinonyx jubatus cytochrome P450 2C21 (LOC106965834) mRNA
XM 025995642 PREDICTED: Vulpes vulpes cytochrome P450 2C41 (LOC112917651) mRNA.
XM 025917875.1 PREDICTED: Puma concolor cytochrome P450 2C21 (LOC112854424) transcript variant X1 mRNA
XM 025917868.1 PREDICTED: Puma concolor cytochrome P450 2C41-like (LOC112854419) transcript variant X1 mRNA
XM 025881012.1 PREDICTED: Callorhinus ursinus cytochrome P450 2C21 (LOC112830847) transcript variant X1 mRNA
XM 025880701.1 PREDICTED: Callorhinus ursinus cytochrome P450 2C41 (LOC112830695) transcript variant X1 mRNA
XM 025880212.1 PREDICTED: Callorhinus ursinus cytochrome P450 2C23-like (LOC112830415) transcript variant X1 mRNA
XM 025880084.1 PREDICTED: Callorhinus ursinus cytochrome P450 2C23-like (LOC112830321) transcript variant X1 mRNA
XM 022499564.1 PREDICTED: Enhydra lutris kenyoni cytochrome P450 2C21 (LOC111144947) transcript variant X1 mRNA
XM 022499543.1 PREDICTED: Enhydra lutris kenyoni cytochrome P450 2C41-like (LOC111144935) transcript variant X1 mRNA
XM 021699824.1 PREDICTED: Neomonachus schauinslandi cytochrome P450 2C41 (LOC110589295) transcript variant X1 mRNA
XM 019813570.3 PREDICTED: Felis catus cytochrome P450 2C21 (LOC101089804) mRNA
XM 019813568 PREDICTED: Felis catus cytochrome P450 family 2 subfamily C member 41 (CYP2C41) transcript variant X1 mRNA.
XM 019809407.2 PREDICTED: Ailuropoda melanoleuca cytochrome P450 2C23-like (LOC100468534) transcript variant X2 mRNA
XM 019445145.1 PREDICTED: Panthera pardus cytochrome P450 2C21-like (LOC109264682) mRNA
XM 019445142.1 PREDICTED: Panthera pardus cytochrome P450 2C41-like (LOC109264681) transcript variant X1 mRNA
XM 015536661.2 PREDICTED: Panthera tigris cytochrome P450 2C21-like (LOC102958169) mRNA
XM 015536660 PREDICTED: Panthera tigris cytochrome P450 2C41-like (LOC102957879) mRNA.
XM 015061917.2 PREDICTED: Acinonyx jubatus cytochrome P450 2C41 (LOC106965832) transcript variant X1 mRNA
XM 008710147.2 PREDICTED: Ursus maritimus cytochrome P450 2C41-like (LOC103680656) mRNA
XM 008699299.2 PREDICTED: Ursus maritimus cytochrome P450 2C21 (LOC103670756) mRNA
XM 006735585.2 PREDICTED: Leptonychotes weddellii cytochrome P450 2C41 (LOC102741683) mRNA
XM 004749633.2 PREDICTED: Mustela putorius furo cytochrome P450 2C41 (LOC101688450) transcript variant X1 mRNA
XM 004416880.2 PREDICTED: Odobenus rosmarus divergens cytochrome P450 2C21 (LOC101383285) transcript variant X2 mRNA
XM 004412554.1 PREDICTED: Odobenus rosmarus divergens cytochrome P450 2C41 (LOC101365655) transcript variant X1 mRNA
XM 004394967.1 PREDICTED: Odobenus rosmarus divergens cytochrome P450 2C23-like (LOC101365057) mRNA
XM 002931139.4 PREDICTED: Ailuropoda melanoleuca cytochrome P450 2C41 (LOC100471407) mRNA
XM 002927756.4 PREDICTED: Ailuropoda melanoleuca cytochrome P450 2C21 (LOC100470213) transcript variant X2 mRNA
Plar01080 mRNA
NM 001197044 Canis lupus familiaris cytochrome P450 2C21 (CYP2C18) mRNA. DEFINITION Canis lupus familiaris cytochrome P450 2C21 (CYP2C18) mRNA.
NM 001003334 Canis lupus familiaris cytochrome P450 2C41 (CYP2C41) mRNA. DEFINITION Canis lupus familiaris cytochrome P450 2C41 (CYP2C41) mRNA.
LC071721.1:1-1380 Pusa sibirica CYP2C mRNA for cytochrome P450 2C complete cds
Human CYP2C9 NM 000771.4
Human CYP2C8 NM 000770.3
Human CYP2C19 NM 000769.4
Human CYP2C18 NM 000772.3
F. catus CYP2E1 NM 001048012 LOC554344
Homo sapiens CYP2E1 NM 000773
F. catus CYP2E1 NM 001048010
C. lupus familiaris CYP2E1 NM 001003339
PREDICTED: Lutra lutra cytochrome P450 2C21 (LOC125085077) DEFINITION PREDICTED: Lutra lutra cytochrome P450 2C21 (LOC125085077) transcript variant X1 mRNA.
PREDICTED: Lontra canadensis cytochrome P450 2C21 (LOC116854212) DEFINITION PREDICTED: Lontra canadensis cytochrome P450 2C21 (LOC116854212) transcript variant X1 mRNA.
PREDICTED: Mustela putorius furo cytochrome P450 2C21 DEFINITION PREDICTED: Mustela putorius furo cytochrome P450 2C21 (LOC101687589) transcript variant X1 mRNA.
PREDICTED: Mustela erminea cytochrome P450 2C21 (LOC116573274) DEFINITION PREDICTED: Mustela erminea cytochrome P450 2C21 (LOC116573274) transcript variant X1 mRNA.
PREDICTED: Meles meles cytochrome P450 2C21-like (LOC123955523) DEFINITION PREDICTED: Meles meles cytochrome P450 2C21-like (LOC123955523) mRNA.
M. meles LOC123955513 XM 046027649
PREDICTED: Neovison vison cytochrome P450 2C21 (LOC122898983) DEFINITION PREDICTED: Neovison vison cytochrome P450 2C21 (LOC122898983) transcript variant X1 mRNA.
Ursus arctos CYP2C44-like LOC113252105 XM 044382289
Ursus arctos CYP2C41-like LOC113243099 XM 048218837
U. arctos CYP2C41-like XM 048218836 LOC125282749
U. arctos CYP2C21 XM 048218835 LOC113251748
U. maritimus CYP2C23-like XM 040624282 LOC103659697
N. schauinslandi CYP2C21 LOC110589090 XM 021699489
L. weddellii CYP2C21 XM 006735587 LOC102742186
H. grypus CYP2C21 XM 036111709 LOC118547938
M. angustirostris CYP2C21 XM 045878464 LOC123846700
M. leonina CYP2C21 XM 035025489 LOC118024011
Rattus norvegicus Cyp2c23 NM 031839 XM 346585
R. norvegicus Cyp2c11 XM 039104416
R. norvegicus Cyp2c24 NM 001271354 XM 003753415 XM 574665
PREDICTED: Rattus norvegicus cytochrome P450 family 2 subfamily  X2 mRNA.
R. norvegicus CYP2C26-like LOC100912265 XM 039096704
R. norvegicus CYP2C6 LOC120093077 XM 039101412
Rattus norvegicus Cyp2c7 NM 017158 XM 577864
R. norvegicus CYP2C6-like LOC100911718 XM 039098183
R. norvegicus CYP2C7-like LOC120098584 XM 039098189
Rattus norvegicus Cyp2c6v1 XM 039108994
R. norvegicus Cyp2c12 NM 031572 NM 012709 XM 003749107
R. norvegicus Cyp2c13 NM 138514
P. vitulina CYP2C23 LOC116628835 XM 032399170
