# Supplementary material for: Specific Gene Duplication and Loss of Cytochrome P450 in Families 1-3 in Carnivora (Mammalia, Laurasiatheria)
Source: Animals (Basel). 2022 Oct 18;12(20):2821. doi: 10.3390/ani12202821 (PMC9597770; doi:10.3390/ani12202821)
Supplement: Supplementary file 1 [file animals-12-02821-s001.zip › CYP3A_list.txt]

XM 045996924.1 PREDICTED: Meles meles cytochrome P450 3A12-like (LOC123936278) mRNA
XM 045996922.1 PREDICTED: Meles meles cytochrome P450 3A12-like (LOC123936277) transcript variant X1 mRNA
XM 045992661 PREDICTED: Meles meles cytochrome P450 3A12-like (LOC123933470) mRNA.
XM 045992644.1 PREDICTED: Meles meles cytochrome P450 3A12-like (LOC123933458) transcript variant X1 mRNA
XM 045992643.1 PREDICTED: Meles meles cytochrome P450 3A12 (LOC123933457) mRNA
XM 045992642.1 PREDICTED: Meles meles cytochrome P450 3A12-like (LOC123933456) mRNA
XM 045992631.1 PREDICTED: Meles meles cytochrome P450 3A12-like (LOC123933455) transcript variant X5 mRNA
XM 045773906.1 PREDICTED: Ursus americanus cytochrome P450 3A12-like (LOC123777328) mRNA
XM 045773818.1 PREDICTED: Ursus americanus cytochrome P450 3A12 (LOC123777277) mRNA
XM 045773797.1 PREDICTED: Ursus americanus cytochrome P450 3A12-like (LOC123777260) mRNA
XM 045460912.1 PREDICTED: Leopardus geoffroyi cytochrome P450 3A12 (LOC123589186) mRNA
XM 045075078 PREDICTED: Mustela putorius furo cytochrome P450 3A12-like (LOC101681834) mRNA.
XM 045075076.1 PREDICTED: Mustela putorius furo cytochrome P450 3A12 (LOC101676428) transcript variant X1 mRNA
XM 045075072.1 PREDICTED: Mustela putorius furo cytochrome P450 3A12 (LOC101676727) transcript variant X1 mRNA
XM 045075071.1 PREDICTED: Mustela putorius furo cytochrome P450 3A12 (LOC101682130) transcript variant X2 mRNA
XM 044915717.1 PREDICTED: Neomonachus schauinslandi cytochrome P450 3A12-like (LOC110571974) transcript variant X1 mRNA
XM 044232711.1 PREDICTED: Neovison vison cytochrome P450 3A12-like (LOC122895360) mRNA
XM 044232710.1 PREDICTED: Neovison vison cytochrome P450 3A12 (LOC122895359) mRNA
XM 044232704 PREDICTED: Neovison vison cytochrome P450 3A12-like (LOC122895351) transcript variant X4 mRNA.
XM 044232699.1 PREDICTED: Neovison vison cytochrome P450 3A12-like (LOC122895350) mRNA
XM 043561244.1 PREDICTED: Prionailurus bengalensis cytochrome P450 3A12-like (LOC122471976) mRNA
XM 043561242.1 PREDICTED: Prionailurus bengalensis cytochrome P450 3A12 (LOC122471975) transcript variant X1 mRNA
XM 042922685.1 PREDICTED: Panthera leo cytochrome P450 3A12-like (LOC122210161) mRNA
XM 042922633.1 PREDICTED: Panthera leo cytochrome P450 3A12 (LOC122210147) transcript variant X2 mRNA
XM 041750336.1 PREDICTED: Vulpes lagopus cytochrome P450 3A12 (LOC121488071) mRNA
XM 041747127 PREDICTED: Vulpes lagopus cytochrome P450 3A12-like (LOC121486274)
XM 040456280.1 PREDICTED: Puma yagouaroundi cytochrome P450 3A12-like (LOC121017809) transcript variant X1 mRNA
XM 040456279.1 PREDICTED: Puma yagouaroundi cytochrome P450 3A12 (LOC121017808) mRNA
XM 039226068 PREDICTED: Hyaena hyaena cytochrome P450 3A12-like (LOC120227978) transcript variant X1 mRNA.
XM 039225508 PREDICTED: Hyaena hyaena cytochrome P450 3A12 (LOC120227384) mRNA.
XM 039223729 PREDICTED: Hyaena hyaena cytochrome P450 3A12-like (LOC120225539) mRNA.
XM 038668135.1 PREDICTED: Canis lupus familiaris cytochrome P450 family 3 subfamily A polypeptide 4 (CYP3A4) transcript variant X3 mRNA
XM 038668133.1 PREDICTED: Canis lupus familiaris cytochrome P450 3A12-like (LOC119876349) transcript variant X1 mRNA
XM 038668129.1 PREDICTED: Canis lupus familiaris cytochrome P450 3A12-like (LOC119875773) transcript variant X3 mRNA
XM 038538847.1 PREDICTED: Canis lupus familiaris cytochrome P450 3A12-like (LOC489851) transcript variant X11 mRNA
XM 036078737.1 PREDICTED: Halichoerus grypus cytochrome P450 3A12-like (LOC118527106) transcript variant X1 mRNA
XM 036078736.1 PREDICTED: Halichoerus grypus cytochrome P450 3A12-like (LOC118527105) transcript variant X5 mRNA
XM 036064786.1 PREDICTED: Halichoerus grypus cytochrome P450 3A12 (LOC118518203) mRNA
XM 035722054.1 PREDICTED: Zalophus californianus cytochrome P450 3A12-like (LOC113932071) transcript variant X1 mRNA
XM 035722053.1 PREDICTED: Zalophus californianus cytochrome P450 3A12-like (LOC118355996) mRNA
XM 035722052.1 PREDICTED: Zalophus californianus cytochrome P450 3A12 (LOC113932025) mRNA
XM 035722051.1 PREDICTED: Zalophus californianus cytochrome P450 3A12-like (LOC118355995) mRNA
XM 032872634.1 PREDICTED: Lontra canadensis cytochrome P450 3A12 (LOC116876456) mRNA
XM 032872624.1 PREDICTED: Lontra canadensis cytochrome P450 3A12-like (LOC116876447) transcript variant X1 mRNA
XM 032872312 PREDICTED: Lontra canadensis cytochrome P450 3A12-like (LOC116876260) mRNA.
XM 032430882.1 PREDICTED: Phoca vitulina cytochrome P450 3A12 (LOC116648714) mRNA
XM 032328302.1 PREDICTED: Mustela erminea cytochrome P450 3A12-like (LOC116581214) mRNA
XM 032328297.1 PREDICTED: Mustela erminea cytochrome P450 3A12 (LOC116581213) transcript variant X1 mRNA
XM 032328295.1 PREDICTED: Mustela erminea cytochrome P450 3A12-like (LOC116581212) transcript variant X2 mRNA
XM 030300402.1 PREDICTED: Lynx canadensis cytochrome P450 3A12 (LOC115503873) transcript variant X1 mRNA
XM 029946900.1 PREDICTED: Suricata suricatta cytochrome P450 3A12 (LOC115298293) mRNA
XM 029945742 PREDICTED: Suricata suricatta cytochrome P450 3A12-like (LOC115297553) mRNA.
XM 029945739 PREDICTED: Suricata suricatta cytochrome P450 3A19-like (LOC115297551) mRNA.
XM 026516220.2 PREDICTED: Ursus arctos horribilis cytochrome P450 3A12-like (LOC113267901) transcript variant X1 mRNA
XM 026019628 PREDICTED: Vulpes vulpes cytochrome P450 3A12-like (LOC112935745) mRNA.
XM 026019624 PREDICTED: Vulpes vulpes cytochrome P450 3A12-like (LOC112935742) transcript variant X2 mRNA.
XM 025989350 PREDICTED: Vulpes vulpes cytochrome P450 3A12-like (LOC112912717) mRNA.
XM 025986193 PREDICTED: Vulpes vulpes cytochrome P450 3A12 (LOC112909983) partial mRNA.
XM 022500615 PREDICTED: Enhydra lutris kenyoni cytochrome P450 3A12-like (LOC111145608) mRNA.
XM 022500610.1 PREDICTED: Enhydra lutris kenyoni cytochrome P450 3A12 (LOC111145602) mRNA
XM 022500609.1 PREDICTED: Enhydra lutris kenyoni cytochrome P450 3A12-like (LOC111145601) mRNA
XM 019422667.1 PREDICTED: Panthera pardus cytochrome P450 3A12-like (LOC109251250) transcript variant X1 mRNA
XM 019422666.1 PREDICTED: Panthera pardus cytochrome P450 3A12 (LOC109251249) mRNA
XM 015079337.2 PREDICTED: Acinonyx jubatus cytochrome P450 3A12 (LOC106981197) mRNA
XM 015079336.2 PREDICTED: Acinonyx jubatus cytochrome P450 3A12-like (LOC106981196) transcript variant X1 mRNA
XM 008698388.2 PREDICTED: Ursus maritimus cytochrome P450 3A12-like (LOC103669999) transcript variant X1 mRNA
XM 008698387.2 PREDICTED: Ursus maritimus cytochrome P450 3A12-like (LOC103669998) mRNA
XM 008698381.2 PREDICTED: Ursus maritimus cytochrome P450 3A12 (LOC103669994) mRNA
XM 007081063.3 PREDICTED: Panthera tigris cytochrome P450 3A12-like (LOC102957670) mRNA
XM 007081062.3 PREDICTED: Panthera tigris cytochrome P450 3A12 (CYP3A131) transcript variant X2 mRNA
NM 001246271.1 Felis catus cytochrome P450 family 3 subfamily A member 132 (CYP3A132) mRNA
NM 001003340.1 Canis lupus familiaris cytochrome P-450 3A12 (CYP3A12) mRNA
NM 001003338.1 Canis lupus familiaris cytochrome P450 3A26 (CYP3A26) mRNA
H. sapiens CYP3A4 NM 001202855
AB558978.1 Felis catus cyp3a131 mRNA for cytochrome 3a131 complete cds
O. rosmarus divergens CYP3A12 LOC101368110 XM 004414732
Plar09515 mRNA
Plar08536 mRNA
Plar08537 mRNA
E. jubatus CYP3A12-like XM 028096741 LOC114203387
E. jubatus CYP3A12-like XM 028097104 LOC114203807
E. jubatus CYP3A12-like XM 028096948 LOC114203610
XM 034988445 PREDICTED: Mirounga leonina cytochrome P450 3A12 (LOC117999383)
XM 031021941 PREDICTED: Leptonychotes weddellii cytochrome P450 3A12 (LOC102725583) mRNA.
XM 025861581 PREDICTED: Callorhinus ursinus cytochrome P450 3A12-like (LOC112815559) transcript variant X1 mRNA.
Danio rerio cyp3c1 NM 212673
Danio rerio cyp3c2 XM 021474709
U. arctos LOC113249444 XM 048224737
U. arctos LOC113249757 XM 048224738
U. arctos LOC113267902 XM 048224740
