# Supplementary material for: Specific Gene Duplication and Loss of Cytochrome P450 in Families 1-3 in Carnivora (Mammalia, Laurasiatheria)
Source: Animals (Basel). 2022 Oct 18;12(20):2821. doi: 10.3390/ani12202821 (PMC9597770; doi:10.3390/ani12202821)
Supplement: Supplementary file 1 [file animals-12-02821-s001.zip › CYP3A_protein.fas]

>XM 045996924.1:99-1610 PREDICTED: Meles meles cytochrome P450 3A12-like (LOC123936278) mRNA
ATGGACCTGATCCCAAGCTTTTCCATGGAAACCTGGCTTCTCCTGGCTACCAGCCTGGTCCTCCTCTATCTATATGGGACCTCCACACATGGACTTTTTAAGAAGCTGGGAATTCCTGGCCCCAAACCTCTGCCTTTTGTGGGAACTGCTTTGGCCTACCGTAAGGGATTTTCTGTTTTTGACGAGACATGTTTTAGAAAGTATGGAAGAATGTGGGGGTTTTATGATGGGCGACAGCCTGTGTTGGCTATCACAGATACGGACATGATCAAAACAGTACTAGTGAAAGAATGTTATTCTGTCTTCACAAACCGGCGGTCTTTT------GGCCCAGTGGGATTTATGAAAAGTGCAATCTCTTTGTCTGAGGATGAAGAATGGAAGAGGATACGGACATTGCTGTCCCCTACTTTCACTAGTGGAAAGCTCAAGGAGATGTTCTCCATCATTGGCCAGTATGGAGATGTGTTGGTGAGGAACCTAAGGAAGGAGGCCGAGAAAGGCAAGCCTATCAACTTGAAAGACATCTTTGGGGCCTACAGCATGGATGTGATTACCAGCACATCGTTTGGAGTGAACATTGATTCCCTTAATAACCCA------------CAGGATCCCTTCGTGGAAAATATTAAGAAGCTCTTAAAATTTGATTTCCTTGATCCATTTTTCTTCTCATTATTACTGTTTCCATTCCTTACCCCTGTTTTTGAAATGTTAAATATCTCAGTATTTCCAAAAAGCGTTACTGATTTTTTCAAGAACTCTATAAAAAGGATGAAGAAAAGTCGCCTAAAAGATAAACAAAAGCACCGAGTGGACTTTCTCCAGCTGATGATTAAC---------------------TCCCAGAATTCCAAAGAAATGGAAATGCATAAAGCTCTGTCTGATCTGGAACTCGTGGCCCAATCTATTATCTTTATTTTTGCTGGCTACGAGACCACTAGCACTTCTCTTTCCTTCCTTCTGTATGAATTGGCCACTCACCCTGATGTCCAGAAGAAACTGCAGGAGGAGATTGATGCGACTTTCCCTAAGAAGGCACCACCCACTTATGATGCCCTTGTACAGATGGAGTATCTGGACATGGTGTTGGATGAAACTCTGAGATTATACCCAATTGGTGGTAGACTTGAGAGGGTCTGTAAGAAAGATGTGGAGATCAGTGGTGTGTTCATTCCCAAAGGGACAGTGGTGATGGTGCCAGTCTTTACTCTTCACCGCGATCAGGATCTCTGGCCAGAGCCTGAGGAGTTCCGTCCTGAAAGGTTCAGCAAGAAGAACAAGGACAGCATAAATCCTTATACATACCTGCCTTTTGGAACTGGACCCCGAAACTGCATTGGGATGAGGTTTGCGATCATGAACATGAAACTTGCCCTTGTCAGAGTCCTTCAGAACTTCTCTTTCAAACCTTGTAAAGAAACACAGATCCCCATGAAATTAAATGTTCAAGGGTTAATTCAACCAGAAAAACCCATTGTTCTCAAGGCTGAGCCAAGAGATGGGAATGTAACTGGAGCATGA------------TT
>XM 045996922.1:109-1620 PREDICTED: Meles meles cytochrome P450 3A12-like (LOC123936277) transcript variant X1 mRNA
ATGGACCTGATTCCAAGCTTTTCCATGGAAACCTGGCTTCTTCTGGCTACCAGCCTGGTTCTGTTCTATCTCTATGGGACTTCCACACATGGACTTTTTAAGAAGCTGGGAATTCCTGGGCCCAAACCTCTCCCTTTTGTGGGAACTGTTGTGGCCTACCGAAATGGTTTTTGCGATTTTGATGAGAAATGTTTTAGAAAGTATGGAAGAATGTGGGGGTTTTATGATGGGCGACAACCTGTGTTGGCTATCACGGATCCAGACATGATCAAAACAGTACTAGTGAAAGAATGTTATTCTGTCTTCACAAACCGGCGGTCTTTT------GGTCCTGTGGGATTTATGAAAAATGCCATCTCTATGTCTGAGGATGAACAATGGAAGAGAATACGAACATTGCTGTCTCCAGCTTTCACCAGCGGAAAACTCAAGGAGATGTTCCCCATCATTGGCCAGTATGGAGATGTGTTGGTGAGGAACCTGAGGAAGGAGGCAGAGAAAGGCAAGCCTATCAACTTGAAAGACATCTTTGGGGCCTACAGCATGGACGTGATTACCAGCACATCATTTGGAGTGAACATTGATTCTCTCAACAACCCA------------CAAGATCCCTTTGTGGAAAATGCCAAGAAGATCTTAAAATTTGATTTCCCTGATCCATTTTTACTCTCCATAGTACTCTTTCCATTCCTTACCCCAGTTTATGAAATATTAAATATCTGGCTATTTCCCAAAAAAGTTACTGATTTTTTCACAAAATCTATAAGAAGAATAAAGGAGAGTCGCCTAAAAGATAAGCAAAAGCACCGAGTGGATTTACTCCAACTGATGATTAAC---------------------GCCCAGAATTCCAAAGAAATGAATACCCACAAAGCTCTTTCTGATCTGGAGCTTGTGGCCCAGTCTATTATCTTTATTTTTGGTGGCTACGAGACCACTAGTACTTCTCTTTCCCTCCTTATGTATGAATTGGCCACTCATCCCGATGTTCAACAGAAACTACAGAAGGAGATTGATGAGACTTTCCCCAATAAGACACTGCCCACTTACGATGCCCTTGTACAGATGGAGTATCTGAACATGGTGTTGAGTGAAAGTCTTAGATTATACCCAATTGCTGGGAGACTTGAGAGGACCTGTAAGAAAGATGTGGAAATCAGTGGTGTCTTCATTCCCAAAGGGATGTTGGTGATAGTGCCAACCTTTTCTCTTCACCGAAACCAGGATCTCTGGCCAGAGCCTGAGGAGTTCCGTCCTGAAAGGTTCAGCAAGAAGAACAAGGACAGCATAAGTCCTTATACATACCTGCCTTTTGGAACTGGACCCCGAAACTGCCTTGGGATGAGGTTTGCGATCATGAACATGAAACTTGCCCTTGTCAGAGTCCTGCAGAACTTCTCCTTCAAACCTTGTAAAGAAACACAGATCCCCCTGAAATTAAGTGCTCAAGGGTTAATTCGACCAGAAAAACCCATTGTTCTCAAGGTTGAGCCAAGAGATGGGAGTGTGAGTGGAGCCTGA--------------
>XM 045992661 PREDICTED: Meles meles cytochrome P450 3A12-like (LOC123933470) mRNA.
ATGGACCTGATCCCAAGCTTTTCCATGGAAACCTGGCTTCTCCTGGCTACCAGCCTGGTCCCCCTCTATCTCTTCGGGACCTCCACACATGGACTTTTTAAGAAGCTGGGAATTCCTGGGCCAAAACCCCTGCCCTTTGTGGGAAATATTCTGGACTACCGTGAGGGCTTTTGGAATGTTGACAAGAAATGTTTTAAGAAATATGGAAGATTCTGGGGGTTTTATGATGGACGACAGCCTGTGTTGGCTATCACGGATCTGGACATGATCAAAACAGTACTAGTGAAAGAATGTTATTCTGTCTTCACAAACCGGCGGTTTCTT------GGTCCAGTGGGATTTATGAAAAATTCCGTCTCTATGTCTGACGATGAAGAATGGAAGAGAATACGAACATTGCTATCTCCAACCTTCACCAGTGGAAAGATCAAAGAGATGTTTCCCATCATTGGCCAGTATGGAGATGTGTTGGTGAGGAACCTGAGGAAGGAGGCAGAGAAAGGCAAACCTATCAACTTGAAAGACATCTTTGGGGCCTACAGCATGGACGTGATTACCAGCACATCGTTTGGAGTGAACATCGATTCCCTCAACAACCCA------------CAGGATCCCTTTGTGGAAAATGCCAAGAAGCTCTTCAGATTTGAGTTCTTTGACCCACTTTTGTTCTTAATATTACTCTTTCCATTCCTTACCCCGGTTTTTGAAATATTCAATATCTCTGTGTTTCCGAAGAGGGTTACTGATTTTTTTACAAAATCTGTAAAAAGGATGAAAGAAAGTCGTGTCAAAGATGAACAGAAGCACCGAGTGGATTTTCTCCAACTGATGATTGAC---------------------TCCCAGAATTCTAAAGAAACAGACACCCATACAGCTCTGTCTGATCTGGAGCTCGTGGCCCAATCTATGACCTTTCTTTTTGCTGGCTACGAGACCACTAGCACTGCTCTTTCCTTCTTGGCATATGAATTGGCCACTCACCCTGATGTCCAGCAGAAACTACAGGAGGAGATTGATGTGACTTTCCCGAGTAAGGCACCACCCACTTATGATGCCCTTGTACAGATGGAGTATCTGGACATGGTGTTGAATGAAACTCTGAGATTACATCCAATCGGTGGTAGACTTGAGAGGGTCTGTAAGAAAGATGTGGAGATCGGTGGTGTGTTCATTCCCAAAGGGACAGTGGTGATGGTGCCAGTCTTTACTCTTCACCGCGATCAGGATCTCTGGCCAGAGCCTGAGGAGTTCCATCCCGAAAGGTTCAGCAAGAAGAACAAGGACAGCATAAATCCTTATACATACCTGCCTTTTGGAACCGGACCCCGAAACTGCATTGGGATGAGGTTTGCGACCACGAGCATGAAACTTGCCCTTGTCAAAGTCCTGCAGAACTTCTCCTTCAAACCTTGTAAAGAAACACAGATTCACCTGGAAAGGAGCACTCAAGGGGCTGTTAAACTGGAAAAACCCATTGTTCTCAAGGTAGAGCCAAGAGAATGGAGTGAAAACAAAGCCTGA--------------
>XM 045992644.1:108-1619 PREDICTED: Meles meles cytochrome P450 3A12-like (LOC123933458) transcript variant X1 mRNA
ATGGACCTGATTCCAAGCTTTTCCATGGAAACCTGGCTTCTTCTGGCTACCAGCCTGGTTCTGTTCTATCTCTATGGGACTTCCACACATGGACTTTTTAAGAAGCTGGGAATTCCTGGGCCCAAACCTCTCCCTTTTGTGGGAACTGTTGTGGCCTACCGAAATGGTTTTTGCGATTTTGATGAGAAATGTTTTAGAAAGTATGGAAGAATGTGGGGGTTTTATGATGGGCGACAACCTGTGTTGGCTATCACGGATCCAGACATGATCAAAACAGTACTAGTGAAAGAATGTTATTCTGTCTTCACAAACCGGCGGTCTTTT------GGTCCTGTGGGATTTATGAAAAATGCCATCTCTATGTCTGAGGATGAACAATGGAAGAGAATACGAACATTGCTGTCTCCAGCTTTCACCAGCGGAAAACTCAAGGAGATGTTCCCCATCATTGGCCAGTATGGAGATGTGTTGGTGAGGAACCTGAGGAAGGAGGCAGAGAAAGGCAAGCCTATCAACTTGAAAGACATCTTTGGGGCCTACAGCATGGACGTGATTACCAGCACATCATTTGGAGTGAACATTGATTCTCTCAACAACCCA------------CAAGATCCCTTTGTGGAAAATGCCAAGAAGATCTTAAAATTTGATTTCCCTGATCCATTTTTACTCTCCATAGTACTCTTTCCATTCCTTACCCCAGTTTATGAAATATTAAATATCTGGCTATTTCCCAAAAAAGTTACTGATTTTTTCACAAAATCTATAAGAAGAATAAAGGAGAGTCGCCTAAAAGATAAGCAAAAGCACCGAGTGGATTTACTCCAACTGATGATTAAC---------------------GCCCAGAATTCCAAAGAAATGAATACCCACAAAGCTCTTTCTGATCTGGAGCTTGTGGCCCAGTCTATTATCTTTATTTTTGGTGGCTACGAGACCACTAGTACTTCTCTTTCCCTCCTTATGTATGAATTGGCCACTCATCCCGATGTTCAACAGAAACTACAGAAGGAGATTGATGAGACTTTCCCCAATAAGACACTGCCCACTTACGATGCCCTTGTACAGATGGAGTATCTGAACATGGTGTTGAGTGAAAGTCTTAGATTATACCCAATTGCTGGGAGACTTGAGAGGACCTGTAAGAAAGATGTGGAAATCAGTGGTGTCTTCATTCCCAAAGGGATGTTGGTGATAGTGCCAACCTTTTCTCTTCACCGAAACCAGGATCTCTGGCCAGAGCCTGAGGAGTTCCGTCCTGAAAGGTTCAGCAAGAAGAACAAGGACAGCATAAATCCTTATACATACCTGCCTTTTGGAACTGGACCCCGAAACTGCCTTGGGATGAGGTTTGCGATCATGAACATGAAACTTGCCCTTGTCAGAGTCCTGCAGAACTTCTCCTTCAAACCTTGTAAAGAAACACAGATCCCCCTGAAATTAAGTGCTCAAGGGTTAATTCGACCAGAAAAACCCATTGTTCTCAAGGTTGAGCCAAGAGATGGGAGTGTGAGTGGAGCCTGA--------------
>XM 045992643.1:108-1619 PREDICTED: Meles meles cytochrome P450 3A12 (LOC123933457) mRNA
ATGGACCTGATCCCAAGCTTTTCCATGGAAACCTGGCTTCTCCTGGCTATCAGTCTGGTCCTCCTCTATCTATATGGGACCTCCACACATGGACTTTTTAAGAAGCTGGGAATTCCTGGGCCCAAACCTCTGCCTTTCGTGGGCACTGCTCTGGCCTACCGTAAGGGTGTTTCTGTTTTTGACATGGAATGTTTTAGAAAGTATGGAAGAACATGGGGGTTTTATGATGGGCGACAGCCTGTGTTGGCTATCACGGATCCGGACATGATCAAAACAGTACTAGTGAAAGAATGTTACTCTGTCTTCACAAACCGGCGGGCTCTT------GGTCCAGTGGGGTTTATGAAAAGTGCAATCTCTTTGTCTGAGGATGAAGAATGGAAGAGGATGCGAACATTGCTGTCCCCTACTTTCACTAGTGGAAAGCTCAAGGAGATGTTCCCCATCATTGACCAGTATGGAGATGTGTTGGTGAAGAATGTGCGGAAGGAGGCCGAGAAAGGCAAACCTATCAACTTGAAAGACATCTTTGGGGCCTACAGCATGGACGTGATTACCAGCACATCGTTTGGAGTGAACATCGATTCCCTCAACAACCCA------------CAAGATCCCTTCGTGGAAAATACTAAGAAGCTCTTAAGATTTGATTTCCTTGATCCATTTTTCTTCTCAATAATACTGTTTCCATTCCTTACCCCGGTTTTTGAAATGTTAAATATCTGGCTATTTCCAAAAAGAGTTACTGATTTTTTCAAGAAATCTGTAGAAAGGATGAAGGAAAGTCGCCTCAAAGATAAACAAAAGCACCGAGTGGACTTTCTTCAGCTGATGATTAAC---------------------TCCCAGAATTCCAAAGAAATGGACATGCATAAAGCTCTGTCTGATCTGGAACTCGTGGCCCAATCTATTATCTTTATTTTTGCTGGCTATGAGACCACTAGCACTTCTCTTTCCTTCCTTCTGTATGAATTGGCCACTCACCCTGATGTCCAGAAGAAACTGCAGGAGGAGATTGATGCAACTTTCCCTAAGAAGGCACCACCCACTTATGATGCCCTTGTACAGATGGAGTATCTGGACATGGTGTTGAATGAAACTCTCAGATTATACACAATCGGTGGTAGACTTGAGAGAGTCTGTAAGAAAGATGTGGAGATCAGTGGTATGTTCATTCCCAAAGGGACGGTGGTGATGGTGCCAGTCTTTACTCTTCACCGAGACCAGGATCTCTGGCCAGAGCCTGAGGAGTTCCGTCCTGAAAGGTTCAGCAAGAAGAACAAGGACAGCATAAATCCTTATACATACCTGCCTTTTGGAACTGGACCCCGAAACTGCCTTGGGATGAGGTTTGCGATCATAAACATGAAACTTGCCCTTGTCAGAGTCCTGCAGAACTTCTCCTTCAAACCTTGTAAAGAAACACAGATCCCCATGAAATTAAGTGTTCAAGGGTTAATTCAACCAGAAAAACCCATTGTTCTAAAGGTTGAGCCAAGAGATGGAAGTGTGAGTGGAGCCTGA--------------
>XM 045992642.1:98-1609 PREDICTED: Meles meles cytochrome P450 3A12-like (LOC123933456) mRNA
ATGGACCTGATCCCAAGCTTTTCCATGGAAACCTGGCTTCTCCTGGCTACCAGCCTGGTCCTCCTCTATCTATATGGGACCTCCACACATGGACTTTTTAAGAAGCTGGGAATTCCTGGCCCCAAACCTCTGCCTTTTGTGGGAACTGCTTTGGCCTACCGTAAGGGCTTTTCTGTTTTTGACGAGACATGTTTTAGAAAGTATGGAAGAATGTGGGGGTTTTATGATGGGCGACAGCCTGTGTTGGCTATCACAGATACGGACATGATCAAAACAGTACTAGTGAAAGAATGTTATTCTGTCTTCACAAACCGGCGGTCTTTT------GGCCCAGTGGGATTTATGAAAAGTGCAATCTCTTTGTCTGAGGATGAAGAATGGAAGAGGATACGGACATTGCTGTCCCCTACTTTCACTAGTGGAAAGCTCAAGGAGATGTTCTCCATCATTGGCCAGTATGGAGATGTGTTGGTGAGGAACCTAAGGAAGGAGGCCGAGAAAGGCAAGCCTATCAACTTGAAAGACATCTTTGGGGCCTACAGCATGGATGTGATTACCAGCACATCGTTTGGAGTGAACATTGATTCCCTTAATAACCCA------------CAGGATCCCTTCGTGGAAAATATTAAGAAGCTCTTAAAATTTGATTTCCTTGATCCATTTTTCTTCTCATTATTACTGTTTCCATTCCTTACCCCTGTTTTTGAAATGTTAAATATCTCAGTATTTCCAAAAAGCGTTACTGATTTTTTCAAGAACTCTATAAAAAGGATGAAGGAAAGTCGCCTAAAAGATAAACAAAAGCACCGAGTGGACTTTCTCCAGCTGATGATTAAC---------------------TCCCAGAATTCCAAAGAAATGGAAATGCATAAAGCTCTGTCTGATCTGGAACTCGTGGCCCAATCTATTATCTTTATTTTTGCTGGCTACGAGACCACTAGCACTTCTCTTTCCTTCCTTCTGTATGAATTGGCCACTCACCCTGATGTCCAGAAGAAACTGCAGGAGGAGATTGATGCGACTTTCCCTAAGAAGGCACCACCCACTTATGATGCCCTTGTACAGATGGAGTATCTGGACATGGTGTTGGATGAAACTCTGAGATTATACCCAATTGGTGGTAGACTTGAGAGGGTCTGTAAGAAAGATGTGGAGATCAGTGGTGTGTTCATTCCCAAAGGGACAGTGGTGATGGTGCCAGTCTTTACTCTTCACCGCGATCAGGATCTCTGGCCAGAGCCTGAGGAGTTCCGTCCTGAAAGGTTCAGCAAGAAGAACAAGGACAGCATAAATCCTTATACATACCTGCCTTTTGGAACTGGACCCCGAAACTGCATTGGGATGAGGTTTGCGATCATGAACATGAAACTTGCCCTTGTCAGAGTCCTTCAGAACTTCTCTTTCAAACCTTGTAAAGAAACACAGATCCCCATGAAATTAAATGTTCAAGGGTTAATTCAACCAGAAAAACCCATTGTTCTCAAGGCTGAGCCAAGAGATGGGAATGTAACTGGAGCATGA--------------
>XM 045992631.1:228-1725 PREDICTED: Meles meles cytochrome P450 3A12-like (LOC123933455) transcript variant X5 mRNA
ATGGACCTGATCCCAAGCTTTTCCATGGAAACCTGGCTTCTCCTGGCTACCAGCCTGGTCCCCCTCTATCTATATGGGACCTCCACACATGGACTTTTTAAGAAGCTGGGAATTCCTGGGCCAAAACCCCTGCCCTTTGTGGGAAATATTCTGGACTACCGTGAGGGCTTTTGGAATGTTGACAAGAAATGTTTTAAGAAATATGGAAGATTCTGGGGGTTTTATGATGGACGACAGCCTGTGTTGGCTATCACGGATCTGGACATGATCAAAACAGTACTAGTGAAAGAATGTTATTCTGTCTTCACAAACCGGCGGTTTCTT------GGTCCAGTGGGATTTATGAAAAATTCCGTCTCTATGTCTGACGATGAAGAATGGAAGAGAATACGAACATTGCTATCTCCAACCTTCACCAGTGGAAAGATCAAAGAGATGTTCCCCATCATTGGCCAGTATGGAGATGTGTTGGTGAGGAACCTGAGGAAGGAGGCAGAGAAAGGCAAACCTATCAACTTGAAAGACATCTTTGGGGCCTACAGCATGGACGTGATTACCAGCACATCGTTTGGAGTGAACATCGATTCCCTCAACAACCCA------------CAGGATCCCTTTGTGGAAAATGCCAAGAAGCTCTTCAGATTTGAGTTCTTTGACCCACTTTTGTTCTTAATATTACTCTTTCCATTCCTTACCCCGGTTTTTGAAATATTCAATATCTCTGTGTTTCCGAAGAGGGTTACTGATTTTTTTACAAAATCTGTAAAAAGGATGAAAGAAAGTCGTGTCAAAGATGAACAGAAGCACCGAGTGGATTTTCTCCAACTGATGATTGAC---------------------TCCCAGAATTCTAAAGAAACAGACACCCATACAGCTCTGTCTGATCTGGAGCTCGTGGCCCAATCTATGACCTTTCTTTTTGCTGGCTACGAGACCACTAGCACTGCTCTTTCCTTCTTGGCATATGAATTGGCCACTCACCCTGATGTCCAGCAGAAACTACAGGAGGAGATTGATGTGACTTTCCCGAGTAAGGCACCACCCACTTATGATGCCCTTGTACAGATGGAGTATCTGGACATGGTGTTGAATGAAACTCTGAGATTACATCCAATCGGTGGTAGACTTGAGAGGGTCTGTAAGAAAGATGTGGAGATCGGTGGTGTGTTCATTCCCAAAGGGACAGTGGTGATGGTGCCAGTCTTTACTCTTCACCGCGATCAGGATCTCTGGCCAGAGCCTGAGGAGTTCCATCCCGAAAGGTTCAGCAAGAAGAACAAGGACAGCATAAATCCTTATACATACCTGCCTTTTGGAACCGGACCCCGAAACTGCATTGGGATGAGGTTTGCGACCACGAGCATGAAACTTGCCCTTGTCAAAGTCCTGCAGAACTTCTCCTTCAAACCTTGTAAAGAAACACAGATTCACCTGGAAAGGAGCACTCAAGGGGCTGTTAAACTGGAAAAACCCATTGTTCTCAAGGTAGAGCCAAGAGAATGGAGT---------------------------G-
>XM 045773906.1 PREDICTED: Ursus americanus cytochrome P450 3A12-like (LOC123777328) mRNA
ATGGACCTGATTCCAAGCTTTTCCACGGAAACCTGGCTCCTCCTGGCTACCAGCCTGGTGCTCCTCTATCTATACGGGACCTCCACACATGGACTTTTTAAGAAGCTGGGAATTCCTGGGCCAACACCTCTGCCTTTCGTGGGAAATATTCTGGACTACCGTAAGGGCTTTTGGAATATTGACAAGAAATGTTTTAAGAAATATGGAAGATTTTGGGGGTTTTATGATGGGCGACAGCCTGTATTGGCTATCACGGATCCAGAGATGATCAGAACAGTACTAGTGAAAGAATGTTACTCTGTCTTCACAAACCGGCGGTTTTTT------GGTCCAGTGGGATTTATGAAAAATTCCATCTCTCTGTCTGACAATGAAGAATGGAAGAGAATACGAACATTGCTGTCTCCAACCTTCACCAGTGGAAAGATCAAAGAGATGTTCCCCATCATTGGCCAGTATGGAGATGTGTTGGTGAGGAACCTGAGGAAGGAGGCAGAGAAAGGCAAACCTGTCAACTTGAAAGACATCTTTGGGGCCTACAGCATGGATGTGATTACTAGCACATCATTTGGAGTGAACATTGATTCCCTCAACAACCCA------------CAAGATCCCTTTGTGAAAAATGCCAAGAATCTCTTCAGATTTGAGTTCTTTGATCCATTTTTGTTCTTAATATTACTCTTTCCATTCCTTATCCCAGTTTTTGAAAGATTAAATATCTGTGTGTTTCCAAAGAGTGTTACTGACTTTTTCACAAAATCTGTAAAAAAGATGAAAGAAAGTCGCCTCAAAGATAAACAAAAGCACCGAGTGGATTTTCTCCAACTGATGATTAAC---------------------TCCCAGAATTCTGAAGAAACAGACACCCATAAAGCTCTGTCTGATCTGGAGCTTGTGGCCCAATCTATGACCTTTCTTTTTGCGGGCTATGAGACCACTAGCACTTCTCTTTCCTTCTTTGCCTATGAATTGGCCACTCACCCTGATGTCCAGCAGAAACTGCAGGAGGAGATTGATGCGACTTTCCCAAATAAGGCACCACCCACTTACGATGCCCTTGTACAGATGGAATATCTGGACATGGTGTTGAATGAAACTCTCAGGTTATACCCAATCGGTGGTAGACTTGAGAGGGTGTGTAAGAAAGATGTGGAAGTCAGTGGTGTGTTCATTCCCAAAGGGACAGTGGTGATGGTGCCAGTCTTTACTCTTCACCGAGACCAGGATCTCTGGCCAGAGCCTGAGGAGTTCCGTCCTGAAAGGTTCAGTAAGAAGAACAAGGACAGCATAAATCCTTATATATACCTGCCTTTTGGAACTGGACCGCGAAACTGCCTTGGGATGAGGTTTGCGATCATGAACATGAAACTCGCCCTTGTCAGAGTCCTGCAGAACTTCTCCTTCAAACCTTGTAAAGAAACACAGATCCACCTGAGAACGAGCACTCAAGGGGTTATTCAAACAGAAGAACCCATTGTTCTCAAGGTTGAGCCAAGAGATGGGAGTGTGAGTGGAGCCTGAGACTTTCCCTAA--
>XM 045773818.1 PREDICTED: Ursus americanus cytochrome P450 3A12 (LOC123777277) mRNA
ATGGACCTGATTCCAAGCTTTTCCATGGAAACCTGGCTTCTCCTGGCTACCAGCCTGGTGCTCCTCTATCTATACGGGACCTACACACACGGACTTTTTAAGAAGCTGGGAATTCCTGGGCCAACACCTCTGCCTTTTGTGGGAACCATTCTGGCCTACCGAAATGGTATTACTGTTTTTGACGAGAAATGTTTTAGAAAGTATGGAAGAATGTGGGGGTTATATGATGGGCGACAGCCTGTGTTGGCTATCACGGATCCAGACATGATCAAAACAGTACTAGTGAAGGAATGTTATTCTGTCTTCACAAACCGGCGGTTTATT------GGTCCAATGGGATATATGAAAAGTGCAATCTCTTTGTCTGAGGATGAAGAATGGAAGAGAATACGAACATTGCTATCTCCAACCTTCACTAGCGGAAAGCTCAAGGAGATGTTCCCCATCATTGGCCAGTATGGAGATGTGTTGGTGAGGAACCTGAGGAAGGAGGCAGAGAAAGGCAACCACGTCATGTTGAAAGATGTCTTTGGGGCCTATAGCATGGATGTGATTACCAGCACATCGTTTGGAGTGAACATTGATTCCCTCAACAACCCA------------CAGGATCCCTTTGTAGAAAATGCCAAGAAGCTCTTAAAATTTGATTTCCTTGATCCATTTTTCTTCTCATTATTACTGTTTCCATTCCTTACTCCAGTTTTTGAAATATTAAATATCTGGCTATTTCCAAAAAAAGTTACTGATTTTTTCACAAAATCTGTAAAAAGGATGAAGGAAAGTCGCCTCAAAGATAAACAAAAGCACCGAGTGGATTTTCTCCAGCTGATGATTAAC---------------------TCCCAGAATTCCAAAGAAATGGACACCCATAAAGCTCTCTCTGATCTGGAGCTCGTGGCCCAATCTATTATCTTTATTTTTGCTGGCTATGAGACCACTAGCACTTCTCTTTCCTTCCTTGTGTATGAATTGGCCACTCACCCTGATGTCCAGCAGAAACTGCAGGAGGAGATTGATGCCACTTTCCCCAATAAGGCATTCCCCACTTACGATGCCCTTGCACAGATGGAATATCTGGACATGGTGTTGAATGAAACTCTCAGATTATACCCAATCGGTGGTAGACTTGAGAGGGTGTGTAAGAAAGATGTGGAAATCAGTGGTGTGTTCATTCCCAAAGGGACAGTGGTGATGGTGCCAGTCTTTACTCTTCACCGAGACCAGGATCTCTGGCCAGAGCCTGAGGAGTTCCGTCCTGAAAGGTTCAGTAAGAAGAACAAGGACAGCATAAATCCTTATATATACCTGCCTTTTGGAACTGGACCGCGAAACTGCCTTGGGATGAGGTTTGCGATCATGAACATGAAACTCGCCCTTGTCAGAGTCCTGCAGAACTTCTCCTTCAAACCTTGTAAAGAAACACAGATCCCCCTGAAATTATATACTCAAGGGATAATTCAACCAGAAAAACCCATTGTTCTCAAGGTTGAGCCAAGAGATGGGAGTGTGAGTGGAGCCTGA--------------
>XM 045773797.1 PREDICTED: Ursus americanus cytochrome P450 3A12-like (LOC123777260) mRNA
ATGGACCTGATTCCAAGCTTTTCCATGGAAACCTGGCTTCTCCTGGCTACCAGCCTGGTGCTCCTCTATCTATATGGGACCTACACACATGGACTTTTTAAGAAGCTGGGAATTCCTGGGCCAACACCTCTGCCTTTTGTGGGAACTGTTCTGGCCTACCGAAACGGTTTTTGTGATTTTGATGAGAAATGTTTTAGAAAGTATGGAAGAATGTGGGGGTTTTATGATGGGCGACAACCCGTGTTGGCTATCACGGATCCAGACATGATCAAAACAGTACTAGTGAAAGAATGTTATTCTGTCTTCACAAACCGGCGGTCTTTT------GGTCCTGTGGGATTTATGAAAAATGCCATCACTATGTCTGAAGATGAACAATGGAAGAGAATACGAACATTGCTGTCTCCAACTTTCACCAGCGGAAAGCTCAAGGAGATGTTCCCCATCATTGGCCAGTATGGAGATGTGTTGGTGAGGAACCTGAGGAAGGAGGCAGAGAAAGGCAAACCTATCAACTTGAAAGACATTTTTGGGGCCTACAGCATGGATGTGATTACCAGCACATCATTTGGAGTGAACATTGATTCCCTCAACAACCCA------------CAAGATCCCTTTGTGGAAAATGCCAAGAAGATCTTAAAATTTGATTTCCCTGATCCATTTTTACTCTCTTTAATACTCTTTCCATTCCTTACCCCAATTTTTGAAAGATTAAATATCTGGCTATTTCCCAAGAAAGTTACTGATTTTTTCACAAAATCTGTAAAAAGGATGAAGGAAAGTCGCCTCAAAGATAAACAAAAGCACCGAGTGGATTTTCTCCAACTGATGATTAAC---------------------TCCCAGAATTCCAAGGAAATGAATACCCACAAAGCTCTGTCTGATCTGGAGCTCGTGGCCCAATCTATTATCTTTATTTTTGCTGGCTATGAGACCACTAGTACTTCTCTTTCCCTGCTTATGTATGAATTGGCCACTCACCCTGATGTCCAGCAGAAACTGCAGGAGGAGATTGATGCCACTTTCCCCAATAAGGCACTGCCCACTTATGATGCCCTGGCACAGATGGAATATCTGGACATGGTGCTGAATGAAAGTCTCAGATTATACCCAATTGCTGGTAGACTCGAGAGGATGTGTAAGAAAGATGTGGAAATCAGTGGTGTGTTCATTCCCAAGGGGACATTAGTGATAGTGCCAACCTTTAGTCTTCACCGAGACCTGGATCTCTGGCCAGAGCCTGAGGAATTCCATCCTGAAAGGTTCAGTAAGAAGAACAAGGACAGCATAAATCCTTATACATATATGCCTTTTGGAACTGGACCGCGAAACTGCCTTGGAATGAGGTTTGCGATCATGAACATGAAACTTGCCCTTGTCAGAGTCCTGCAGAACTTCTCCTTCCAACCTTGCAAAGAAACACAGATTCCCCTGAAATTAAGTGCTCAAGGGTTAATTCGACCAGAAAAACCCATTGTTCTCAAGGTTGAGCCAAGAGATGGGAGTGTGAACAGAGCCTGA--------------
>XM 045460912.1 PREDICTED: Leopardus geoffroyi cytochrome P450 3A12 (LOC123589186) mRNA
ATGGACCTGATCCCAAGCTTTTCCATAGAAACCTGGCTTCTCCTGGCTACCAGCCTGGTGCTTCTCTATCTATATGGGACCCACACACATGGACTTTTTAAGAAGCTGGGAATTCCTGGGCCAAAACCTCTGCCTTTTTTGGGAACTGCTCTGGGGTACCGTCAGGGTTTTTGTGAATTTGATGAGAAATGTTTTAGAACGTATGGAAGAATGTGGGGGTTTTATGATGGGCGACAGCCAGTGTTGGCGATCACAGATCCGGACATGATCAAAACAGTACTAGTGAAAGAATGCTATTCTGTCTTCACAAACCGGCGGTCTTTT------GGTCCAGTGGGATTTATGAAAAGTGCCATCTCTCTGTCTGAAGATGAACAATGGAAGAGAATACGAACAGTGCTGTCTCCAACCTTCACCAGTGGAAAACTCAAGGAGATGTTCCCCATCGTTGGCCAGTATGGAGATGTGTTGGTGAGGAACCTGAGGAAGGAGGCAGAGAAAGGCAAGCCCGTCAACTTGAAAGACATCTTGGGGGCCTACAGCATGGATGTGATTACTAGCACATCGTTTGGAGTGAACATTGATTCCCTCAACAATCCA------------CGAGATCCCTTTGTGGAAAATACCAAGAAGCTCTTAAAATTTTCATTTCTGGATCCATTTTTCTTCTCATTATTACTCTTCCCATTCCTTACCCCAATTTTTGAACTATTAAATATCTGGCTGTTTCCAAAAAGTGTCATTAATTTTTTCACAAAATCTGTACAAAGGATGAAGGAAAGTCGCCTCAAAGATAAACAAAAGCACCGAGTGGATTTGCTTCAGCTGATGATTAAC---------------------TCCCAGAATTCCAAAGAAACGGACACCCATAAAGCTCTGTCTGATCTGGAGCTTGTGGCCCAATCTGTTATCTTTATTTTTGCTGGCTATGAGCCCACCAGCACTTCTCTTTCCTTCCTTGTGTATGAATTGGCCACTCATCCTGATGTCCAGCAGAAACTGCAGGAGGAGATTGATGCAACTTTCCCTAACAAGGCACCTCCCACTTATGATGCTCTTGTACAGATGGAGTATCTTGACATGGTGTTGAATGAAACCCTCAGATTATACCCAATCGCTGGTAGACTTGAGAGGGTCTGTAAGAGAGATGTGGAAATCAGTGGTGTGCTCATTCCCAAAGGGACAGTGGTGATGGTGCCAACCTTTACTCTTCACCGGGACCTGGATCTCTGGCCAGAGCCTGAGGAGTTCCATCCTGAAAGGTTCAGCAAGAAGAACAAGGACAGCATAAATCCTTATATATACCTGCCTTTTGGAACTGGACCCCGAAACTGCATTGGCATGAGGTTTGCGGTCATGAACATGAAACTTGCCCTTGTCACACTCCTTCAGAACTTCTCCTTCAAACCTTGTGAAGAAACACAGATCCCCCTGAAATTAAATGCTCAAGGTATTATTCAACCAGAAAAACCCATTGTTCTCAAGGTTGAGCTGAGAGATGGGAGTGTGAGTAGAGCCTGA--------------
>XM 045075078 PREDICTED: Mustela putorius furo cytochrome P450 3A12-like (LOC101681834) mRNA.
------------------------------------------------------------------------------------------------------------------------------------------------------------------------------------------------------------------------------------------------------------------------ATGATCAAAATGATACTAGTGAAAGAATGTTATTCTGTCTTCACAAACCGGCGGTTTCTT------GGTCCAGTGGGATTTATGAAAAATTCCATCTCTATGTCTGATGATGAAGAATGGAAGAGAATACGAACATTGCTGTCTCCAACCTTCACCAGTGGAAAGATCAAAGAGATGTTCCCCATCATTGGCCAGTATGGAGATATGTTGGTGAGGAACCTGAGGAAGGAGGCAGAGAAAGGCAAACCTGTCAACTTGAAAGACATCTTTGGGGCCTACAGCATGGATGTGATTACCAGCACATCGTTTGGAGTGAACATTGATTCCCTCAACAACCCA------------CAGGATCCCTTCGTGGAAAATGCCAAGAAGCTCTTCAGATTTGAGTTCTTTGACCCACTTTAGTTCTTAATATTATTCTTTCCATTCCTGACCCCGGTTTTTGAAATATTCAATATCTCTGTGTTTCCGAAGAGTGTTACCGATTTTTTTACAAAATCTGTAAAAAAGATCAAAGAA------------------CAAAAGCACCGAGTGGATTTTCTCCAACTGATGATTGAC---------------------TCCCAGAATTCTAAAGAAACAGACACCCATAAAGCTCTGTCTGATCTGGAGCTCGTGGCCCAGTCTATGACCTTTCTTTTTGCTGGCTACGAGACCACTAGCACTGCTCTTTCTTTCTTGGCATATGAACTGGCCACTCACCCTGATGTCCAGCAGAAACTACAGGAGGAGATTGATTTGACTTTCCCCAAGAAGGCACCACCTACTTATGATGGCCTTGTACAGATGGAGTATCTGGACATGGTGTTGAATGAAACTCTCAGATTACATCCAATCAGTGGTAGACTTGAGAGGGTCTGTAAGAAAGATGTGGAGATCAGTGGTGTGTTCATTCCCAAAGGGACAGTGGTGATGGTGCCAGTCTTTACTCTTCACCGAGACCAGGCTCTCTGGCCAGCGCCTGAGGAGTTCCATCCTGAAAGGTTCAGCAAGAAGAACAAGGACAGCATAAATCCTTACACTTACCTGCCTTTTGGAACTGGACCCCGAAACTGCATTGGGATGAGGTTTGCGACCACGAGCATGAAACTTGCCCTTGTCAAAGTCCTGCAGAACTTCTCCTTCAAACCTTGTAAAGAAACACAGATTCGCCTGGAAAGGAGCACTCAAGGGGCTGTTAAACTGGAAAAACCCATTGTTCTCAAGGTAGAGCCAAGANNGATTGGCGTGTCAACAAAGCCTGACTTTCCCTAA--
>XM 045075076.1 PREDICTED: Mustela putorius furo cytochrome P450 3A12 (LOC101676428) transcript variant X1 mRNA
ATGGACCTGATCCCAAGCTTTTCCATGGAAACCTGGCTTCTCCTGGCTACCAGCCTGGTCCTCCTCTATCTATATGGGACCTCCACACATGGACTTTTTAAGAAGCTGGGAATTCCTGGGCCAAAACCTCTGCCTTTTGTGGGAACTGCTCTTGCCTACCGTAAGGGTTTTTCTGTTTTTGACGAGACATGTTTTAGAAAGTATGGAAGAATGTGGGGGTTTTATGATGGGCGACAGCCTGTGCTGGCTATCACAGATACGGACATGATCAAGACAGTACTAGTGAAAGAATGTTATTCTGTCTTCACAAACCGGCGGTCTTTT------GGTCCAGCGGGATTTATGAAAAGTGCAATCTCTTTGTCTGAGGATGAAGAATGGAAGAGGATGCGAACATTGTTGTCCCCTACTTTCACTAGCGGAAAGCTCAAGGAGATGTTCTCCATCATTGACCAATATGGAGATGTGTTGGTGAAGAACGTGAGGAAGGAGGCCGAGAAAGGCAAGCCTATCAACTTGAAAGACATCTTTGGAGCCTACAGCATGGATGTGATTACCAGCACATCGTTTGGAGTGAACATTGATTCCCTCAACAACCCA------------GAGGATCCCTTTGTGGAAAATATTAAGAAGCTCTTAAAATTTGATTTCCTTGATCCATTTTTCTTCTCGTTATTACTGTTTCCATTTCTTACCCCAGTTTTTGAAATGTTAAATATCTCACTATTTCCAAAAAGTGTTACTGATTTTTTCAAGAAATCTATAAAGAGGATGAAGGAAAGTCGCCTCCAAGATAAACAAAAGCACCGAGTGGATTTTCTTCAGCTGATGATTAAC---------------------TCCCAGAATTCCAAAGAAATGGACACCCATAAAGCTCTGTCTGATCTGGAACTCGTGGCCCAATCTATTATCTTTATTTTTGCTGGCTATGAGACCACTAGCACTTCTCTTTCCTTCCTTGTGTATGAATTGGCCACTCACCCCGATGTCCAGCAGAAACTGCAGGAGGAGATTGATGCGACTTTCCCCAAGAAGGCACCACCTACTTACGATGGCCTTGTACAGATGGAGTATCTGGACATGGTGTTGAATGAAACTCTGAGATTATACCCAATTGGTGGTAGACTTGAGAGGGTCTGTAAGAAAGATGTGGAGATCAGTGGTGTGTTCATTCCCAAAGGGACAGTAGTGATGGTGCCAGTCTTTACTCTTCACCGACACCAGGATCTCTGGCCAGAGCCTGAGGAGTTCCGTCCTGAAAGGTTCAGTAAGAAGAACAAGGACAGCATAAATCCTTACATATACCTGCCCTTTGGAACTGGACCCCGAAATTGCCTTGGGATGAGGTTTGCGATCATGAACATGAAACTTGCCCTTGTCAGAGTCCTGCAGAACTTCTCCTTCAAACCTTGTAAAGAAACACAGATCCCCATGAAATTAAATGTTCAAGGGTTAATTCAACCAGAAAAACCCATTGTTCTCAAGGTTGAGCTAAGAGATGGAGTGTAA--------------------------
>XM 045075072.1 PREDICTED: Mustela putorius furo cytochrome P450 3A12 (LOC101676727) transcript variant X1 mRNA
ATGGACCTGATTCCAAGCTTTTCCATGGAAACCTGGCTTCTCCTGGCTATCAGCCTGGTCCTCCTCTATCTATATGGGACCTCCACACATGGACTTTTTAAGAAGCTGGGAATTCCTGGGCCCAAACCTCGGCCTTTTGTGGGAACTGCTCTGGCCTACCGTAAGGGTATTTTTGCTTTTGACACGGAATGTTTTAGAAAGTATGGAAGAATGTGGGGGATTTATGATGGGCGACAACCTGTGTTGGCTATCATGGATCCGGACATGATCAAAACAGTACTAGTGAAAGAATGTTACTCTGTCTTCACAAACCGGCGGACTCTT------GGTCCAGTTGGATTTATGAAAAGTTCAATCTCTTTGTCTGAGGATGAAGAATGGAAGAGGATGCGAACATTGTTGTCCCCTACTTTCACTAGCGGAAAGCTCAAGGAGATGTTCTCCATCATTAGCCAGTATGGAGATGTGTTGGTGAAGAACGTGAGGAAGGAGGCCGAGAAAGGCAAACCTGTCAACTTGAAAGACATCTTTGGGGCCTACAGCATGGATGTGATTACCAGCACATCATTTGGAGTGAACATTGATTCCCTCAACAACCCA------------CAGGATCCCTTCGTGGAAAATACTAAGAAGCTCTTAAAATTTGATTTCCTTGATCCATTATTATTCTCAATAATACTGTTTCCATTCCTTATCCCAGTTTTTGAAATGTTAAATATCTGGATATTTCCAAAAAAAGTTACTGATTTTTTCAAGAAATCTGTAGAACGGATGAAGGAAAGTCGCCTCAAAGATAAACAAAAGCACCGAGTGGATTTTCTTCAGCTGATGATTAAC---------------------TCCCAGAATTCCAAAGAAATGGACACCCATAAAGCTCTGTCTGATCTGGAACTTGTGGCCCAATCTATTATCTTTATTTTTGCTGGCTATGAGTCCACTAGTACTTCTCTTTCTTTCCTTGTGTATGAATTGGCCACTCACCCTGATGTCCAACAGAAACTGCAGGAGGAGATTGATGCAACTTTCCCCAAGAAGGCACCACCTACTTACGATGACCTTGTACAGATGGAGTATCTGGACATGGTGTTGAATGAAACTCTGAGATTATACCCAATTGGTGGTAGAATTGAGAGGGTCTGTAAGAAAGATGTGGAGATCAGTGGTGTGTTCATTCCCAAAGGGACAGTGGTGATGGTGCCAGTCTTTACTCTTCACCGAGACCAGGATCTCTGGCCAGAGCCTGAGGAGTTCCGTCCTGAAAGGTTCAGCAAGAAGAAAAAGGACAGCATAAATCCTTATACATATCTTCCTTTTGGAACTGGACCCCGAAACTGCATTGGGATGAGGTTTGCGATCATGAACATGAAACTTGCCCTTGTCAGAGTCCTGCAGAACTTCTCCTTCAAACCTTGTAAAGAAACACAGATCCCCATGAAATTAAGTGTTCAAGGGTTAATTCAACCAGAAAAACCCATTGTTCTCAAGGTTGAGCCAAGAGATGGCAGTGTGAGTGGAGTCTGA--------------
>XM 045075071.1 PREDICTED: Mustela putorius furo cytochrome P450 3A12 (LOC101682130) transcript variant X2 mRNA
ATGGACCTGATTCCAAGCTTTTCCATGGAAACCTGCCTTCTTGTGGCTACCATCCTGGTTCTGTTCTATCTATACGGGACCTCCACACATGGACTTTTTAAGAAGCTGGGAATTCCTGGGCCAAAACCTCTCCCTTTTCTGGGAACTACTCTGGCCTACCAAAATGGTTTTTGCGATTTTGATGAGAAATGTTTTAGAAAGTATGGAAGAATGTGGGGGTTTTACGATGGGCAACAGCCTGTGTTGGCTATCATGGATCCAGACATGATCAAAACAGTACTGGTGAAAGAATGTTATTCTGTCTTCACAAACCGGCGGTCTTTT------GGTCCTCTGGGATTTATGAAAAATGCCATTTCTATGTCTGAGGATGAACAATGGAAGAGAATACGAACATTGCTGTCTCCAACTTTCACCAGCGGAAAACTCAAGGAGATGTTCCCCATCATTGGCCAGTATGGAGATGTGTTGGTGAGGAACCTGAGGAAGGAGGCAGAGAAAGGCAAACCTATCAACTTGAAAGACATCTTTGGGGCCTACAGCATGGATGTGATTACCAGCACATCATTTGGAGTGAACATTGATTCTCTCAACAATCCA------------CAAGATCCCTTTGTGGAAAATGCCAAGAAGATCTTAAAATTTGATATCCCTGATCCATTTTTACTCTCCATAGTACTCTTTCCATTCCTGACCCCAGTTTATGAAATATTAAATATCTGGCTATTTCCCAAAAAAGTTGCTGATTTTTTCACAAAATCTATAAAAAGAATGAAGGAAAGTCGCCTAAAAGATAAGCAAGAGCATCGAGTGGATTTACTCCAACTGATGATTAAC---------------------TCCCAGAATTCTAAAGAAGTGAATAACCACAAAGCTCTTTCTGATCTGGAGCTTGTGGCCCAGTCTATTATCTTTATTTTTGCTGGCTACGAGACCACTAGTACTTCTCTTTCCCTCCTTATTTATGAATTGGCCACTCATCCTGATGTTCAACAGAAACTGCAGAAGGAGATTGATGCTACTTTCCCCAATAAGACACTGCCCACTTACGATGCCCTTGTACAGATGGAGTATCTGGACATGGTATTGAGTGAAAGTCTCAGATTATACCCAATCGCTGGGAGACTTGAGAGGACCTGTAAGAAAGATGTGGAAATCAGTGGTGTCTTCATTCCCAAGGGGATGTTGGTGATGGTGCCAACCTTTTCTCTTCACCGAGACCAGGATCTCTGGCCAGAGCCTGAGGAGTTCTGTCCTGAAAGGTTCAGCAAGAAGAACAAGGACAGCATAAATCCTTACACATACCTGCCTTTTGGAACTGGACCCCGAAACTGCATTGGGATGAGGTTTGCGATCATGAACATGAAACTTGCCCTTGTCAGAGTCCTGCAGAACTTCTCCTTCAAACCTTGTAAAGAAACACAGATCCCCCTGAAATTAAGTTCTTATGGGTTAATTCGACCAGAAAAACCCATTGTTCTCAAGATTGAGCCAAGAGATGGGGTGTGA--------------------------
>XM 044915717.1 PREDICTED: Neomonachus schauinslandi cytochrome P450 3A12-like (LOC110571974) transcript variant X1 mRNA
ATGGACCTGATCCCAAGCTTTTCCATGGAAACCTGGCTTCTCCTGGCTATCAGCCTGGTGTTCCTCTACCTATATGGGACCTCCACACATGGACTTTTTAAGAAGCTGGGAATTCCTGGGCCAACACCTCTGCCTTTTGTGGGAACTGCTCTGGCCTACCGTAAGGGTTTTTCTGGTTTTGACGAGAAATGTTTTAGAAAGTATGGAAGATTTTGGGGGTTTTATGATGGGCAACAGCCTGTGTTGGCTATCACGGATCCGGACATGATCAAAACAGTACTAGTGAAAGAATGTTATTCTGTCTTCACAAACCGGCGGTTTCTT------GGTCCAGTGGGATTTATGAAAAATTCCATTGCTCTGTCTGAGGATGAAGAATGGAAGAGAATACGAACATTGCTGTCTCCAACCTTCACCAGTGGAAAGATGAAAGAGATGTTCTCCATCATTGGCCAGTATGGAGATGTGTTGGTGAGGAACCTGAGGAAGGAGGCAGAGAAAGGCAAACCCATCAACTTGAAAGACATCTTTGGGGCCTACAGCATGGATGTGATTACCAGCACATCATTTGGAGTGAACACTGATTCCCTCAACAACCCA------------CAGGATCCCTTTGTGGAAAATGCCAAGAAGCTCTTCAGATTTGAGTTCTTTGATCCACTTTTGTTCTTAATAGTACTCTTTCCATTCCTTACCCCAGTTTTTGAAATACTAAATATCTGTGTGTTTCCGAAGAGTGTTACTGATTTTTTCACAAAATCTGTAAAAAGGATGAAGGAATGTCGCCTCAAAGATGAACAAAAGCACCGATTGGATTTTCTCCAACTGATGATTAAC---------------------TCCCAGAATTCTAAAGAAACAGACACCCATAAAGCTCTGTCTGATCTGGAGCTCGTGGCCCAATCTATGACCTTTCTTTTTGCTGGCTACGAGCCCACTAGCACTGCTCTTTCCTTCTTTGCATATGCATTGGCCACTCACCCTGATGTCCAGCAGAAACTGCAGGAGGAGATTGATGCGACTTTCCCCAATCAGGCCCTGCCCACTTACAATGACCTTGTACAGATGGAGTATCTGGACATGGTGTTGCATGAAAGTTTCAGATTATACCCAGTCACTGGTAGACTTGAGAGGATATGTAAGAAAGATGTGGAAATCCATGGTGTGTTCATTCCCAAAGGGACAGTGGTGATGGTGCCGGTCTTTACTCTTCACCAAGACCTGGATCTCTGGCCAGAGGCTGAGGAGTTCCGTCCTGAAAGGTTCAGTAAGAAGAACAAGGACAGCATAAATCCTTATACATACCTACCTTTTGGAACTGGACCCCGAAACTGCATTGGAATGAGGTTTGCGATCATGAACATGAAACTTGCCCTGGTCAGAGTCCTGCAGAACTTCTCCTTCAAACCTTGTAAAGAAACACAGATCCACCTGAGAATGAGCACTCAAGGGATTATTAAAACAGAAAAACCCATTATTCTCAAGGTTGAGCCAAGAGATGGGAGTGTGGACAGAGCCTGA------------G-
>XM 044232711.1 PREDICTED: Neovison vison cytochrome P450 3A12-like (LOC122895360) mRNA
ATGGACCTGATCCCAAGCTTTTCCATGGAAACCTGGCTTCTCCTGGCTACCAGCCTGGTCCTCCTCTATCTATATGGGACCTCCACACATGGACTTTTTAAGAAGCTGGGAATTCCTGGGCCAAAACCTCTGCCTTTTGTGGGAACTGCTCTGGCCTACCGCAAGGGTTTTTCTGTTTTTGACGAGACATGTTTTAGAAAGTATGGAAGAATGTGGGGGTTTTATGATGGGCGACAGCCTGTGCTGGCTATCACAGATACGGACATGATCAAGACAGTACTAGTGAAAGAATGTTATTCTGTCTTCACAAACCGGCGGTCTTTT------GGTCCAGCGGGATTTATGAAAAGTGCAATCTCTTTGTCTGAGGATGAAGAATGGAAGAGGATGCGAACATTGTTGTCCCCTACTTTCACTAGTGGAAAGCTCAAGGAGATGTTCTCCATCATTGACCAATATGGAGATGTGTTGGTGAAGAACATGAGGAAGGAGGCCGAGAAAGGCAAGCCTATCAACTTGAAAGACGTCTTTGGAGCCTACAGCATGGATGTGATTACCAGCACATCGTTTGGAGTGAACATTGATTCCCTCAACAACCCA------------CAGGATCCCTTTGTGGAAAATATTAAGAAGCTCTTAAAATTTGATTTCCTTGATCCATTTTTCTTCTCAATATTACTGTTTCCATTTCTTACCCCAGTTTTTGAAATGTTAAATATCTCACTATTTCCAAAAAGTACTATTGATTTTTTCAAGAAATCTATAAAGAGGATGAAGGAAAGTCGCCTCCAAGATAAACAAAAGCACCGAGTGGATTTTCTTCAGCTGATGATTAAC---------------------TCCCAGAATTCCAAAGAAATGGACACCCAGAAAGCTCTGTCTGATCTGGAACTCGTGGCCCAATCTATTATCTTTATTTTTGCTGGCTATGAGACCACTAGCACTTCTCTTTCCTTTCTTGTGTATGAATTGGCCACTCACCCGGATGTCCAGCAAAAACTGCAGGAGGAGATTGATGCGACTTTCCCCAAGAAGGCACCACCTACTTATGATGGCCTTGTACAGATGGAGTATCTGGACATGGTGTTGAATGAAACTCTGAGATTATACCCAATCGGTGGTAGACTTGAGAGGGTCTGTAAGAAAGATGTGGAGATCAGTGGTGTGTTTATTCCCAAAGGGACAGTGGTGATGGTGCCAGTCTTTACTCTTCAACGAGACCAGGATCTTTGGCCCGAGCCTGAGGAGTTCCGTCCTGAAAGGTTCAGTAAGAAGAACAAGGACAGCATAAACCCTTATATATACCTGCCCTTTGGAACTGGACCCCGAAATTGCCTTGGGATGAGGTTTGCGATCTTGAACATGAAACTTGCCCTTGTCAAAGTCCTGCAGAACTTCTCCTTCAAACCTTGTAAAGAAACACAGATCCCCATGAAATTAAACGTTCAAGGGTTACTTCAACCAGAAAAACCCATTGTTCTCAAGGCTGAGCTAAGAGACGGAGTGTAA--------------------------
>XM 044232710.1 PREDICTED: Neovison vison cytochrome P450 3A12 (LOC122895359) mRNA
ATGGACCTGATCCCAAGCTTTTCCATGGAAACCTGGCTTCTCCTAGCTATCAGCCTGGTCCTCCTCTATCTATATGGGACCTCCACACATGGACTTTTTAAGAAGCTGGGAATTCCTGGGCCAAAACCTCTGCCTTTTGTGGGAACTGCTCTGGCCTACCGTAAGGGTGTTTCTGTTTTTGACACGGAATGTTTTAGAAAGTATGGAAGAATGTGGGGGTTTTATGATGGGCGACAGCCTGTGTTGGCTATCACGGATCCGGACCTGATCAAAACAGTACTAGTGAAAGAATGTTACTCTGTCTTCACAAACCGGCGGGCTCTT------GGTCCAGTGGGATTTATGAAAAGTGCAATCTCTTTGTCTGAGGATGAAGAATGGAAGAGGATGCGAACATTGTTGTCCCCTACTTTCACTAGCGGAAAGCTCAAGGAGATGTTCTCCATCATTGGCCAATATGGAGATGTGTTGGTGAAGAACGTGAGGAAGGAGGCCGAGAAAGGCAAGCCTATCAACTTGAAAGACATCTTTGGGGCCTACAGCATGGATGTGATTACCAGCACATCGTTTGGAGTGAACATTGATTCCCTCAACAACCCA------------CAGGATCCCTTCGTGGAAAATACTAAGAAGCTCTTAAAATTTGATTTCCTTGATCCATTATTCTTCTCAATAACACTGTTTCCATTCCTTACTCCAGTTTTTGAAATGTTAAATATATGGCTATTTCCAAAAAGAGTTACTGATTTTTTCAAGAAATCTGTAGAACGGATGAAGGAAAGTCGCCTCAAAGATAACCAAAAGCACCGAGTGGACTTTCTTCAGCTGATGATTAAC---------------------TCCCAGAATTCCAAAGAAATGGACACCCATAAAGCTCTGTCTGATCTGGAACTTGTGGCCCAATCTATTATCTTTATTTTTGCTGGCTACGAGGCCACTAGCACTTCTCTTTCCTTCCTTGTGTATGAACTGGCCACTCACCCTGATGTCCAGCAGAAGCTGCAGGAGGAGATTGATGCGACTTTCCCCAAGAAGGCACCACCCACTTATGATACCCTTGTACAGATGGAGTATCTGGACATGGTGGTGAATGAAACTCTCAGATTATACCCAATCGGTGGTAGACTTGAGAGGGTTTGTAAGAAAGATGTGGAAATCAGTGGTGTGTTTATACCCAAAGGGACAGTGGTGATGGTGCCAGTCTTTACTCTTCACCGAGACCAAGATCTCTGGCCAGAGCCTGAGAAATTCTGCCCTGAAAGGTTCAGTAAGAAGAACAAGGACAGCATAAATCCTTATACTTACCTGCCTTTTGGAACTGGACCCCGAAACTGCATTGGGATGAGGTTTGCGATCTTGAACATGAAACTTGCCCTTGTCAGAGTCCTGCAGAACTTCTCCTTCAAACCTTGTAAAGAAACACAGATTCCCATGAAATTAAATATTCAAGGGTTACTTCAACCAGAAAAACCCATTGTTCTCAAGGTTGAGCCAAGAGATGGCAGTGTGAGTGGAGCCTGA--------------
>XM 044232704 PREDICTED: Neovison vison cytochrome P450 3A12-like (LOC122895351) transcript variant X4 mRNA.
------------------------------------------------------------------------------------------------------------------------------------------------------------------------------------------------------------------ATGTGGGGGTTTTATGATGGGCAACAGCCTGTGTTGGCTATCACGGATCCAGACATGATCAAAACAGTACTAGTGAAAGAATGTTATTCTGTCTTCACAAACCGGCGGTCTTTT------GGTCCTCTGGGATTTATGAAAAATGCCATTTCTATGTCTGAGGATGAACAATGGAAGAGAATACGAACATTGCTCTCTCCAACTTTCACCAGCGGAAAACTCAAGGAGATGTTCCCCATCATTGGCCAGTATGGAGATGTGTTGGTGAGGAACCTGAGGAAGGAGGCAGAGAAAGGCAAACCTATCAACTTGAAAGACATCTTTGGGGCCTACAGCATGGACGTGATTACCAGCACATCATTTGGGGTGAACATTGATTCCCTCAACAACCCA------------CAAGATCCCTTTGTGGAAAATGCCAAGAAGATCTTAAAATTTGATATCCCTGATCCATTTTTACTCTCCATAGTACTCTTTCCATTCCTTACCCCAGTTTATGAAATATTAAATATCTGGCTATTTCCCAAAAAAGTTACTGATTTTTTCACAAAATCTATAAAAAGAATGAAGGAAAGTCGCCTAAAAGATAAGCAAAAGCACCGAGTGGATTTACTCCAACTGATGATTAAC---------------------TCCCAGAATTCTAAAGAAGTGAATAACCACAAAGCTCTTTCTGATCTGGAGCTTGTGGCCCAGTCTATTGTCTTTATTTTTGCTGGCTATGAGACCACTAGTACTTCTCTTTCTCTCCTTATGTATGAATTGGCCACTCATCCTGATGTTCAACAGAAACTGCAGGAGGAGATTGATGCGACTTTCCCCAATAAGACACTGCCCACTTATGATGCCCTTGTACAGATGGAGTATCTGGACATGGTATTGAGTGAAAGTCTCAGATTATACCCAATCGCTGGGAGACTTGAGAGGGCCTGTAAGAAAGATGTGGAAATCAGTGGTGTCTTCATTCCCAAAGGGATGTTGGTGATAGTGCCAACCTTTTCTCTTCACCGAGACCAGGACCTCTGGCCAGAGCCTGAGGAGTTCCGTCCTAAAAGGTTCAGCAAGAAGAACAAGGACAGCATAAATCCTTACACATACCTGCCTTTTGGAACTGGACCCAGAAACTGCCTTGGGATGAGGTTTGCGATCATGAACATGAAACTTGCCCTTGTCAGAGTCCTGCAGAACTTCTCCTTCAAACCTTGTAAAGAAACACAGATCCCCCTGAAATTGAGTTCTTATGGGTTAATTCGACCAGAAAAACCCATTGTTCTCAAGATTGAGCCAAGAGATGGCAGTGTGAGTGGAGCCTGA--------------
>XM 044232699.1:182-1693 PREDICTED: Neovison vison cytochrome P450 3A12-like (LOC122895350) mRNA
ATGGACCTGATTCCGAGCTTTTCCATGGAAACCTGGCTTCTCCTGGCTACCAGCCTGGTCCTCCTCTATCTATATGGAACCTCCACACATGGACTTTTTAAGAAGCTGGGAATTCCTGGGCCAAAACCTCTGCCTTTTGTGGGAAATATTCTGGACTACCGTGAGGGCTTTTGGAATGTTGACAAGAAATGTTATAATAAATATGGAAGATTCTGGGGGTTTTATGATGGACGACAGCCTGTGTTGGCTATCATGGATCTGGACATGATCAAAACGATACTAGTGAAAGAATGTTATTCTGTCTTCACAAACCGGCGGTTTCTT------GGTCCAGTGGGATTTATGAAAAATTCTGTCTCTATGTCTGATGATGAAGAATGGAAGAGAATACGAACATTGCTATCTCCAACCTTCACCAGTGGAAAGATCAAAGAGATGTTCCCCATCATTGGCCAGTATGGAGATATGTTGGTGAGGAACGTGAGGAAGGAGGCAGAGAAAGGCAAACCTATCAACTTGAAAGACATCTTTGGGGCCTACAGCATGGATGTGATTACCAGCACATCATTTGGAGTGAACATTGATTCCCTCAACAACCCA------------CAAGATCCTTTTGTGGAAAATGCCAAGAAGCTCTTCAGATTTGAGTTCTTTGACCCACTTTTGTTCTTAATATTATTCTTTCCATTCCTTACCCCGGTTTTTGAAATATTCAATATCTCTGTGTTTCCGAAGAGTGTTACCAATTTCTTTACAAAATCTGTAAAAAAGATCAAAGAAAGTCGTGTCAAAGATGAACAAAAGCACCGAGTGGATTTTCTCCAACTGATGATTGAC---------------------TCCCAGAATTCTAAAGAAACAGACACCCATAAAGCTCTGTCTGATCTGGAGCTTGTGGCCCAGTCTATGACCTTTCTTTTTGCTGGCTACGAGACCACTAGCACTGCTCTTTCTTTCTTGGCATATGAACTGGCCACTCACCCTGATGTCCAGCAGAAACTACAGGAGGAGATTGATTCGACTTTCCCCAAGAAGGCACCACCTACTTATGATGGCCTTGTACAGATGGAGTACCTGGACATGGTGTTGAATGAAACTCTCAGATTACATCCAATTGGTGGTAGACTTGAGAGGGTCTGTAAGAAAGATGTGGAGATCAGTGGTGTGTTCATTCCCAAAGGGACAGTGGTGATGGTGCCAGTCTTTACTCTTCACCGAGACCAGGATCTCTGGCCAGCGCCTAAGGAGTTCCGTCCTGAAAGGTTCAGCAAGAAGAACAAGGACAGCATAAATCCTTACACATACCTGCCTTTTGGAACTGGACCCCGAAACTGCATTGGGATGAGGTTTGCGACCACGAGCATGAAACTTGCCCTTGTCAAAGTCCTGCAGAACTTCTCCTTCAAGCCTTGTAAAGAAACACAGATTCGCCTGGAAAGGAGCACTCAAGGGGCTGTTAAACTGGAAAAACCCATTGTTCTCAAGGTAGAGCCAAGAGATTGAAGTGTCAACAAAGCCTGA--------------
>XM 043561244.1 PREDICTED: Prionailurus bengalensis cytochrome P450 3A12-like (LOC122471976) mRNA
ATGGACCTGATCCCAAGCTTTTCCATAGAAACCTGGCTTCTTCTGGCTACCAGCCTGGTGCTCCTCTATCTATATGGGACCCACAACCATGGACTTTTTAAGAAGCTGGGAATTCCTGGGCCAAAACCTCTGCCTTTTTTGGGAACTGCTCTGGGGTACCGTCAGGGTTTTTGTGAATTTGATGAGAAATGTTTTAGAACGTATGGAAGAATGTGGGGGTTTTATGATGGGCGACAGCCAGTGTTGGCGATCACAGATCCGGACATGATCAAAACAGTACTAGTGAAAGAATGCTATTCTGTCTTCACAAACCGGCGGTCTTTT------GGTCCAGTGGGATTTATGAAAAGTGCCATCTCTCTGTCTGAAGATGAACAATGGAAGAGAATACGAACAGTGCTGTCTCCAACCTTCACCAGTGGAAAACTCAAGGAGATGTTCCCCATCGTTGGCCAGTATGGAGATGTGTTGGTGAGGAACCTGAGGAAGGAGGCAGAGAAAGGCAAGCCCGTCAACTTGAAAGACATCTTGGGGGCCTACAGCATGGATGTGATTACTAGCACATCGTTTGGAGTGAACATTGATTCCCTCAACAACCCA------------CGAGATCCCTTTGTGGAAAATACCAAGAAGCTCTTAAAATTTTCATTTCTGGATCCATTTTTCTTCTCATTATTACTCTTCCCATTCCTTACCCCAATTTTTGAACTATTAAATATCTGGCTGTTTCCAAAAAGTGTCATTAATTTTTTCACAAAATCTGTAAAAAGGATGAAGGAAAGTCGCCTCAAAGATAAACAAAAGCACCGAGTGGATTTGCTTCAGCTGATGATTAAC---------------------TCCCAGAATTCCAAAGAAACGGACACCCATAAAGCTCTGTCTGATCTGGAGCTTGTGGCCCAATCTGTTATCTTTATTTTTGCTGGCTATGAGCCCACCAGCACTTCTCTTTCCTTCCTTGTGTATGAATTGGCCACTCATCCTGATGTCCAGCAGAAACTGCAGGAGGAGATTGATGCAACTTTCCCTAACAAGGCATCTCCCACTTATGATGCTCTTATACAGATGGAGTATCTTGACATGGTGTTGAATGAAACCCTCAGATTATACCCAATCGCTGGTAGACTTGAGAGGGTCTGTAAGAGAGATGTGGAAATCGGTGGTGTGTTCATTCCCAAAGGGACAGTGGTGATGGTGCCAACCTTTACTCTTCACCGGGACCTGGATCTCTGGCCAGAGCCTGAGGAGTTCCATCCTGAAAGGTTCAGCAAGAAGAACAAGGACAGCATAAATCCTTATATATACCTGCCTTTTGGAACTGGACCCCGAAACTGCATTGGCATGAGGTTTGCGGTCATGAACATGAAACTTGCCCTTGTCACACTCCTTCAGAACTTCTCCTTCAAACCTTGTGAAGAAACACAGATCCCCCTGAAATTAAATGCTCAAGGTATTATTCAACCAGAAAAACCCATTGTTCTCAAGGTTGAGCTGAGAGATGGGAGTGTGAGTAGAGCCTGA--------------
>XM 043561242.1 PREDICTED: Prionailurus bengalensis cytochrome P450 3A12 (LOC122471975) transcript variant X1 mRNA
ATGGACCTGATCCCAAGCTTTTCCATAGAAACCTGGCTTCTTCTGGCTACCAGCCTGGTGCTCCTCTATCTATATGGGACCTACACACATGGACTTTTTAAGAAGCTCGGAATTCCTGGGCCAAAACCTCTGCCTTTTGTGGGAACTGCTCTGGGGTACCGTCAGGGCTTTTGTGAATTTGACGAGAAATGTTTTAAAACATATGGAAGAATGTGGGGGTTTTATGATGGGCGACAGCCAGTGTTGGCGATCACAGATCCAGACACGATCAAAACAGTACTAGTGAAAGAATGCTATTCTGTCTTCACAAACCGGCGGTCTCTT------GGTCCAGTGGGACTTATGAAAAGTGCCATTTCTCTGTCTGAGGATGAACAATGGAAGAGAATACGAACAGTGCTGTCTCCAACCTTCACCAGTGGGAAGCTCAAGGAGATGTTCCCCATCATTGGCCAGTATGGAGATGTGTTGGTGAGGAACCTGAGGAAGGAGGCAGCGAAAGGCAATCCTGTCACCTTGAAAGACATCTTTGGGGCCTACAGCATGGATGTGATTACTGGTACCTCCTTTGGAGTGAACATTGATTCCCTCAACAACCCA------------CAAGATCCCTTTGTGGAAAATACGAAGAATCTCTTAAAATTTTCCTTCCTTGATCCACTTTTCTTCTCAATATTACTCTTCCCATTCCTTACCCCAATTTTTGAACTATTAAATATCTGGATGTTTCCAAAAAAAGTTACTGATTTTTTCACAAAATCTGTAAAAAGGATGAAGGAAAGTCGCCTCAAAGATAAAAAAAAGCACCGAGTGGATTTGCTCCAGCTGATGATTAAC---------------------TCCCAGAATTCCAAAGAAACAGACACCCATAAAGCTCTGTCTGATCTAGAGCTTGTGGCCCAATCTATTATATTTATTTTTGCTGGCTATGAGACCACAAGCACTTCTCTTTCCTTCCTTGTGTATGAATTGGCCACTCACCCTGATGTCCAGCAGAAACTGCAGGAGGAGATTGATGCGACTTTCCCCGATAAGGCACCTCCCACTTATGATGCCCTTGTACAGATGGAGTATCTTGACATGGTGTTGAATGAAGCTCTCAGATTATATCCAATCGCTGGTAGACTTGAGAGGGTCTGTAAGAGAGATGTGGAAATCAGTGGTGTGTTCATTCCCAAAGGGACAGTGGTGATGGTGCCAACCTTTATTCTTCACCGGGACCTGGATCTCTGGCCAGAGCCTGAGGAATTCTGTCCTGAAAGGTTCAGCAAGAAGAACAAGGATAGTATAAATCCTTATATATACCTGCCTTTTGGAACTGGACCCCGAAACTGCATTGGCATGAGGTTCGCGATTATGAACATGAAACTTGCCCTTGTCAGAGTCCTGCAGAATTTCTCCTTCAAGCCTTGTAAAGAAACACAGATCCCACTGAAATTAAACGCTCTAAGTATTATTCAACCAGAAAAACCCATTGTTCTCAAGGTTGAGCTGAGAGATGGGAGTGTGAATGGAGCTTGA--------------
>XM 042922685.1 PREDICTED: Panthera leo cytochrome P450 3A12-like (LOC122210161) mRNA
ATGGACCTGCTCCCAAGCTTTTCCATAGAAACCTGGCTTCTCCTGGCTACCAGCCTGGTGCTCCTGTATCTATATGGGACCTACACACGTGGACTTTTTAAGAAGCTCGGAATTCCTGGGCCAAAACCTCTGCCTTTTGTGGGAACTGCTCTGGGGTACCGTCAGAGCTTTTGTGAATTTGACAAGAAATGTTTTAAAACATATGGAAGAATGTGGGGGTTTTATGATGGGCGGCAGCCAGTGTTGGCGATCACAGATCCAGACATGATCAAAACAGTACTAGTGAAAGAATGCTATTCTGTCTTCACAAACCGGCGGAGTCTT------GGTCCAGTAGGATTTATGAAAAGTGCCATTTCTCTGTCTGAGGATGAACAATGGAAGAGAATACGAACAGTGCTATCTCCAACCTTCACCAGTGGGAAGCTCAAGGAGATGTTCCCCATCATTGGCCAGTATGGAGATGTGTTGGTGAGGAACCTGAGGAAGGAGGCAGAGAAAGGCAATCCTGTCACCTTGAAAGACATCTTTGGGGCCTACAGCATGGATGTGATTACTGGTACCTCCTTTGGAGTGAACATTGATTCCCTCAACAACCCA------------CAAGATCCCTTTGTGGAAAATACGAAGAATCTCTTAAAATTTTCCTTCCTTGATCCACTTTTCTTCTCAAATATACTCTTCCCATTCCTTACCCCAGTTTTTGAACTATTAAATATCTGGATGTTTCCAAAAAAAGTTACTGATTTTTTCACAAAATCTGTAAAAAGGATGAAGGAAAGTCGCCTCAAAGATAAACAAAAGCACCAAGTGGATTTGCTCCAGCTGATGATTAAC---------------------TCCCAGAATTCCAAAGAAACAGACACCCATAAAGCTCTGTCTGATCTAGAGCTTGTGGCCCAATCTATTATGTTTATTTTTGCTGGCTATGAGACCACAAGCACTTCTCTTTCCTTCCTTGTGTATGAATTGGCCACTCACCCTGATGTCCAGCAGAAACTGCAGGAGGAGATTGATGCGACTTTCCCCGATAAGGCACCTCCCACTTATGATGCCCTTGTACAGATGGAGTATCTTGACATGGTGTTGAATGAAGCTCTCAGATTATATCCAATCGTTGGTAGACTTGAGAGGGTCTGTAAGAGAGATGTGGAAATCAGTGGTGTGTTCATTCCCAAAGGGGCAGTAGTGATGGTGCCAACTTTTACTCTTCACCGGGACCTGGATCTCTGGCCAGAGCCTGAGGAATTCTGTCCTGAAAGGTTCAACAAGAAGAACAAGGATAGTATAAATCCTTATATATACCTGCCTTTTGGAACTGGACCCCGAAACTGCATTGGCATGAGGTTCGCGATTATGAACATGAAACTTGCCCTTGTCAGAGTCCTGCAGAACTTCTCCTTCAAGCCTTGTAAAGAAACACAGATCCCACCGAAATTAAACGCTCTAAGTATTATTCAACCAGAAAAACCCATTGTTCTCAAGGTTGAGCTGAGAGATGGGAGTGTGAATCGAGCTTGA------------G-
>XM 042922633.1 PREDICTED: Panthera leo cytochrome P450 3A12 (LOC122210147) transcript variant X2 mRNA
ATGGACCTGATCCCAAGCTTTTCCACAGAAACCTGGCTTCTCCTGGCTACCAGCCTGGTGCTTCTCTATCTATATGGGACCCACACACATGGACTTTTTAAGAAGCTGGGAATTCCTGGGCCAAAACCTCTGCCTTTTTTGGGAACTGCTCTGGGGTACCGTCAGGGTTTTTGTGAATTTGATGAGAAATGTTTTAGAACGTATGGAAGAATGTGGGGGTTTTATGATGGGCGGCAGCCAGTGTTGGCGATCACAGATCCGGACATGATCAAAACAGTACTAGTGAAAGAATGCTATTCTGTCTTCACAAACCGGCGGAGTCTT------GGTCCAGTGGGATTTATGAAAAGTGCCATCTCTCTGTCTGAAGATGAACAATGGAAGAGAATACGAACAGTGCTGTCTCCAACCTTCACCAGTGGAAAACTCAAGGAGATGTTCCCCATCGTTGGCCAGTATGGAGATGTGTTGGTGAGGAACCTGAGGAAGGAGGCAGAGAAAGGCAAGCCTGTCACCTTGAAAGACATCTTGGGGGCCTACAGCATGGATGTGATTACTAGCACATCGTTTGGAGTGAACATTGATTCCCTCAACAACCCA------------CGAGATCCCTTTGTGGAAAATACCAAGAAGCTGTTAAAATTTTCGTTTCTGGATCCATTTTTCTTCTCATTATTACTCTTCCCATTCCTTACCCCAGTTTTTGAACTATTAAATATCTGGCTGTTTCCAAAAAGTGTCATTAATTTTTTCACAAAATCTGTAAAAAGGATGAAGGAAAGTCGCCTCAAAGATAAACAAAAGCACCGAGTGGATTTGCTTCAGCTGATGATTAAC---------------------TCCCAGAATTCCAAAGAAACGGACACCCATAAAGCTCTGTCTGATCTGGAGCTCGTGGCCCAATCTGTTATCTTTATTTTTGCTGGCTATGAGCCCACCAGCACTTCTCTTTCCTTCCTTGTGTATGAATTGGCCACTCATCCTGATGTCCAGCAGAAACTGCAGGAGGAGATTGATGCAACTTTCCCTAACAAGGCACCTCCCACTTATGATGCTCTTGTACAGATGGAGTATCTTGACATGGTGTTGAATGAAACCCTCAGATTATACCCAATCGCTGGTAGACTTGAGAGGGTCTGTAAGAGAGATGTGGAAATCAGTGGTGTGTTCATTCCCAAAGGGACAGTGGTGATGGTGCCAACCTTTACTCTTCACCGGGACCTGGATCTCTGGCCAGAGCCTGAGGAGTTCCATCCTGAAAGGTTCAGCAAGAAGAACAAGGACAGCATAAATCCTTATATATACCTGCCTTTTGGAACTGGACCCCGAAACTGCATTGGCATGAGGTTTGCGATCATGAACATGAAACTTGCCCTTGTCACACTCCTTCAGAACTTCTCCTTCAAACCTTGTGAAGAAACACAGATCCCCCTGAAATTAAATGCTCAAGGTATTATTCAACCAGAAAAACCCATTGTTCTCAAGGTTGAGCTGAGAGATGGGAGTGTGAGTAGAGCCTGA--------------
>XM 041750336.1 PREDICTED: Vulpes lagopus cytochrome P450 3A12 (LOC121488071) mRNA
ATGGACCTAATCCCAAGCTTTTCCATGGAAACCTGGCTTCTCCTGGCTACCAGCCTGGTGCTCCTCTATCTGTATGGGACCTACACACATGGGGTTTTTAAGAAGCTAGGAATTCCTGGACCAACACCTCTGCCTTTTGTGGGAACTGCTCTGGGCTACCGTAAGGGTTTTTCTGTTTTTGATGAGAACTGTTTTAGAAAGTATGGAAGAATGTGGGGGTTTTATGATGGGCGACAGCCTGTGCTGGCTATCACAGATCCGGACATGATCAAAACAGTGCTAGTGAAAGAATGTTATTCTGTCTTCACAAACCGGCGGTCTTTT------GGTCCAGTGGGATTTATGAAAAGTGCCATCTCTCTGTCTGAGGATGAAGAATGGAAGAGAATGCGAACATTGCTGTCCCCAACCTTCACCAGTGGAAAGCTCAAGGAGATGTTCCCCATCATTGGCCAGTATGGAGATGTGTTGGTGAACAACCTGAGGAAGGAGGCAGAGAAAGGCAAGGCCATCAACTTGAAAGACGTCTTTGGAGCCTACAGCATGGATGTGATTACCAGCACATCGTTTGGAGTGAACATTGATTCCCTCAACAACCCA------------CAAGATCCCTTTGTGGAAAATATCAAGAAACTCTTAAAATTTGATTTCCTTGATCCATTTTTCTTCTCAATATTACTGTTTCCATTCCTTACCCCAGTTTTTGAAGTATTAAATATCTGGCTCTTTCCAAAAAGTGTTACTGATTTTTTCACAAAATCTGTAAAAAGAATGAAGGAAAATCGCCTCAAAGATAAACAAAAGCATCGAGTGGACTTTCTTCAGCTGATGATTAAC---------------------TCCCAGAATTCCAAAGAAATGGACACTCATAAACCTCTATCTGATTTGGAGCTGGTGGCCCAATCTATTATCTTTATTTTTGCTGGCTATGAGACCACTAGCACTTCTCTTTCCTTCCTTATGTATGAACTGGCCACTCACCCTGATGTCCAGCAGAAACTGCAGGAGGAGATTGATGCGACTTTCCCCAATAAGGCATTGCCCACTTACGATGCCCTTGTGCAGATGGAATATCTGGACATGGTGTTGAATGAAACTCTCCGATTATACTCAATCGGTGGTAGACTTGAGAGGGTCTGTAAGAAAGATGTGGAAATCAGTGGTGTGTTCATTCCCAAAGGGACAGTGGTGATGGTGCCAACCTTTATTCTTCATCGAGACCAGAATCTCTGGCCAGAGCCTGAGGAATTCCGACCTGAAAGGTTCAGTAAGGAGAAGAAGGACAGCATAAATCCTTATACATACCTGCCTTTTGGAACTGGACCCCGAAACTGCATTGGAATGAGGTTTGCGATCATGAACATGAAACTTGCCCTTGTCAGGGTCTTGCAGAACTTCTCCTTCAAACCTTGTAAAGAAACACAGATCCCCCTGAAATTAAATGCTCAAGGGCTTATTCAACCTGAAAAGCCCATTGTTCTCAAGGTTGAGCCAAGAGATGGGAGTGTAAATGGAGCCTGATTTCCCTAA-----
>XM 041747127 PREDICTED: Vulpes lagopus cytochrome P450 3A12-like (LOC121486274)
ATGGACCTGATCCCAAGCTTTTCCACAGAAACCTGGCTTCTTCTGGCCACCAGCCTGGTGCTGTTCTACCTCTATGGGACCTACACGCATGGACTTTTTAAGAAGCTGGGAATTCCTGGGCCAACACCTCTGCCTTTTTTGGGAACTGTTCTTGGCTACCGTAATGGTTTTTGTGATTTTGATGAGAAATGTTTTAGAAAGTATGGAAGAGTGTGGGGGTTTTATGATGGGCGACAGCCCGTGTTGGCTATCATGGATCCAGACATGATCAAAGCAGTGCTAGTGAAAGAATGTTATTCTGTCTTCACAAACCGACAGTCCTTT------GGTCCAGTGGGATTTATGAAAAGTGCCATCACTGTGTCTGAGGATGAAGAATGGAAGAGAATACGAACATTGCTGTCTCCAACTTTCACCAGCGGAAAGCTCAAGGAGATGTTTCCCATCATTGGCCAGTATGGAGATATGTTGGTGAGGAACCTGAGGAAGGAGGCAGAGAAAGACAAAGCCATCAGCTTGAAAGACATCTTTGGAGCCTACAGCATGGATGTGATCACCAGCACGTCGTTTGGAGTGAACATTGATTCCCTCAACAACCCA------------CAAGATCCGTTTGTGGAAAATGCCAAGAAGCTCTTAAAATTTGATTTCCCCGATCCATTTTTACTCTCCATAGTATTGTTTCCATTCCTTACTCCACTTTATGAAATGTTAAATATCTGGCTATTTCCAAAGAAAATTACTGATTTTTTCACAAAGTCTGTAAAAAGGATGAAGGAAAGTCGCCTCAAAGATAAACAAAAGCACCGAGTTGATTTTCTGCAACTGATGATTAAC---------------------TCCCAGAATTCTAAAGAAATGAATACCCACAAAGCTCTGTCTGATCTGGAGCTTGTGGCTCAATCTATTATCTTTATTTTTGGTGGCTATGAGACCACTAGTACTTCTCTCTGCCTCCTTCTGTATGAATTGGCCACTCACCCTGATGTCCAGCAGAAACTGCAGAAGGAGATTGATGCGACTTTCCCCAATAAGGCAGCACCTACTTATGATACTCTTGTACAAATGGAGTATCTTGACATGGTGTTGAATGAAAGTCTCAGATTATACCCAATCACTGGTAGACTTGTAAGGGTCTGTAAGAAAGATGTGGAAATCGGTGGTGTGTTCATTCCTAAAGGGACAGTGGTGATGGTGCCAACCTTTACTCTTCACCAAGACCCGGATATCTGGCCAGAGCCTGAGAAGTTCCAACCTGAAAGGTTCAGTAAGAAGAACAAGGACAGCATAAATCCTTATACATACCTGCCCTTTGGAACTGGACCCCGAAACTGCCTTGGAATGAGATTCGCAATCATGAACATGAAACTTGCCCTCATCAAAGTCCTGCAGAACTTCTCCTTCAAACCTTGTAAAGAAACACAGATTCCCCTGAAATTAAGTTCTCAAGGGTTAATTCAACCAGAAGAACCCATTGTTCTCAACGTTGAGCCAAGAGATGGGAGTGTGCTGGAGCCTGAATTTCCCTAA-----
>XM 040456280.1 PREDICTED: Puma yagouaroundi cytochrome P450 3A12-like (LOC121017809) transcript variant X1 mRNA
ATGGACCTGATCCCAAGCTTTTCCATAGAAACCTGGCTTCTTCTGGCTACCAGCCTGGTGCTCCTCTATCTATATGGGACCTACACACATGGACTTTTTAAGAAGCTCGGAATTCCTGGGCCAAAACCTCTGCCTTTTGTGGGAACTGCTCTGGGGTACCGTCAGGGCTTTTGTGAATTTGATGAGAAATGTTTTAAAACATATGGAAGAATGTGGGGGTTTTATGATGGGCGACAGCCAGTGTTGGCGATCACAGATCCAGACACGATCAAAACAGTACTAGTGAAAGAATGTTATTCTGTCTTCACAAACCGGCGGTCTCTT------GGTCCAGTGGGATTTATGAAAAGTGCCATTTCTCTGTCTGAGGATGAACAATGGAAGAGAATACGAACAGTGCTGTCTCCAACCTTCACCAGTGGGAAGCTCAAGGAGATGTTCCCCATCATTGGCCAGTATGGAGATGTGTTGGTGAGGAACCTGAGGAAGGAGGCAGCGAAAGGCAATCCTGTCACCTTGAAAGACATCTTTGGGGCCTACAGCATGGATGTGATTACTGGTACCTCCTTTGGAGTGAACATTGATTCCCTCAACAACCCA------------CAAGATCCCTTTGTGGAAAATACGAAGAATCTCTTAAAATTTTCCTTCCTTGATCCACTTTTCTTCTCAATATTACTCTTCCCATTCCTTACCCCAATTTTTGAACTATTAAATATCTGGATGTTTCCAAAAAAAGTTACTGATTTTTTCACAAAATCTGTAAAAAGGATGAAGGAAAGTCGCCTCAAAGATAAACAAAAGCACCGAGTGGATTTGCTCCAGCTGATGATTAAC---------------------TCCCAGAATTCCAAAGAAACAGACACCCATAAAGCTCTGTCTGATCTAGAGCTTGTGGCCCAATCTATTATGTTTATTTTTGCTGGCTATGAGACCACAAGCACTTCTCTTTCCTTCCTTGTGTATGAATTGGCCACTCACCCTGATATCCAGCAGAAACTGCAGGAGGAGATTGATGCGACTTTCCCCGATAAGGCCCCTCCCACTTATGATGCCCTTGTACAGATGGAGTATCTTGACATGGTGTTGAATGAAGCTCTCAGATTATATCCAATCGCTGGTAGACTTGAGAGGGTCTGTAAGAGAGATGTGGAAATCTGTGGTGTGTTCATTCCCAAAGGGACACTGGTGATGGTGCCAACCTTTATTCTTCACCGGGACCTGGATCTCTGGCCAGAGCCTGAGGAATTCTGTCCTGAAAGGTTCAGCAAGAAGAACAAGGATAGTATAAATCCTTATATATACCTGCCTTTTGGAACTGGACCCCGAAACTGCATTGGCATGAGGTTCGCGATTATGAACATGAAACTTGCCCTTGTCAGAGTCCTGCAGAACTTCTCCTTCAAACCTTGTAAAGAAACACAGATCCCACTGAAATTAAACGCTCTAAGTATTATTCAACCAGAAAAACCCATCGTTCTCAAGGTTGAGCTGAGAGATGGGAGTGTGAATGGAGCTTGA--------------
>XM 040456279.1 PREDICTED: Puma yagouaroundi cytochrome P450 3A12 (LOC121017808) mRNA
ATGGACCTGATCCCAAGCTTTTCCACAGAAACCTGGCTTCTCCTGGCTATCAGCCTGGTGCTCCTCTATCTATATGGGACCCACACACATGGACTTTTTAAGAAGCTGGGAATTCCTGGGCCAAAACCTCTGCCTTTTTTGGGAACTGCTCTGGGGTACCGTCAGGGTTTTTGTGAATTTGATGAGAAATGTTTTAGAACGTATGGAAGAATGTGGGGGTTTTATGATGGGCGACAGCCAGTGTTGGCGATCACAGATCCGGACATGATCAAAACAGTACTAGTGAAAGAATGCTATTCTGTCTTCACAAACCGGCGGTCTTTT------GGTCCAGTGGGATTTATGAAAAGTGCCATCTCTCTGTCTGAAGATGAACAATGGAAGAGAATACGAACAGTGCTGTCTCCAACCTTCACCAGTGGAAAACTCAAGGAGATGTTCCCCATCGTTGGCCAGTATGGAGATGTGTTGGTGAGGAACCTGAGGAAGGAGGCAGAGAAAGGCAAGCCCGTCAACTTGAAAGACATCTTGGGGGCCTACAGCATGGATGTGATTACTAGCACATCGTTTGGAGTGAACATTGATTCCCTCAACAACCCA------------CGAGATCCCTTTGTGGAAAATACCAAGAAGCTCTTAAAATTTTCATTTCTGGATCCATTTTTCTTCTCATTATTACTCTTCCCATTCCTTACCCCAATTTTTGAACTATTAAATATCTGGCTGTTTCCAAAAAGTGTCATTAATTTTTTCACAAAATCTGTAAAAAGGATGAAGGAAAGTCGCCTCAAAGATAAACAAAAGCACCGAGTGGATTTGCTTCAGCTGATGATTAAC---------------------TCCCAGAATTCCAAAGAAACGGACACCCATAAAGCTCTGTCTGATCTGGAGCTCGTGGCCCAATCTGTTATCTTTATTTTTGCTGGCTATGAGCCCACCAGCACTTCTCTTTCCTTCCTTGTGTATGAATTGGCCACTCATCCTGATGTCCAGCAGAAACTGCAGGAGGAGATTGATGCAACTTTCCCTAACAAGGCACCTCCCACTTATGATGCTCTTGTACAGATGGAGTATCTTGACATGGTGTTGAATGAAACCCTCAGATTATACCCAATCGCTGGTAGACTTGAGAGGGTCTGTAAGAGAGATGTGGAAATCAGTGGTGTGCTCATTCCCAAAGGGACAGTGGTGATGGTGCCAACCTTTACTCTTCACCGGGACCTGGATCTCTGGCCAGAGCCTGAGGAGTTCCATCCTGAAAGGTTCAGCAAGAAGAACAAGGACAGCATAAATCCTTATATATACCTGCCTTTTGGAACTGGACCCCGAAACTGCATTGGCATGAGGTTTGCGATCATGAACATGAAACTTGCCCTTGTCACACTCCTTCAGAACTTCTCCTTCAAACCTTGTGAAGAAACACAGATCCCCCTGAAATTAAATGCTCAAGGTATTATTCAACCAGAAAAACCCATTGTTCTCAAGGTTGAGCTGAGAGATGGGAGTGTGAGTAGAGCCTGA--------------
>XM 039226068 PREDICTED: Hyaena hyaena cytochrome P450 3A12-like (LOC120227978) transcript variant X1 mRNA.
------------------------------------------------------------------------------------------------------------------------------------------------------------------------------------------------------------------ATGTGGGGGTTTTATGATGGGCGACAGCCGGTGTTGGCTATCACAGATCCGGACATGATCAAAACAGTACTAGTGAAAGAATGCTATTCTGTCTTCACAAACCGGCGGTCTTTT------GGTCCAGTGGGATTTATGAAAAGTGCCATCTCTCTGTCTGAGGATGAACAATGGAAGAGAATACGAACAGTACTGTCTCCAACCTTCACCAGTGGAAAGCTCAAGGAGATGTTCCCCATTGTTGGCCAGTATGGAGATGTGTTGGTGAGGAACCTGAGGAAGGAGGCAGAGAAAGGCAAGCCTGTTACCTTGAAAGATATCCTTGGGGCCTACAGCATGGATGTGATTACTAGCACATCGTTTGGAGTGAACATTGATTCCCTCAACAACCCA------------CGAGATCCCTTTGTGGAAAATACCAAGAAGCTCTTAAAATTTTCATTCCTTGATCCATTTTTCTTCTCATTATTGCTCTTCCCATTCCTTACCCCAGTTTTTGAACTATTTAATATCTGGCTGTTCCCAAAAAGTGTTATTAATTTTTTCACAAAATCTGTAAAGAAGATGAAGGAAAGTCGCCTCAAAGATAAACAAAAGCACCGAGTGGATTTGCTTCAGCTGATGATTAAC---------------------TCCCAGAATTCCAAAGAAACAGACAGCCATAAAGCTTTGTCTGATCTGGAGCTCGTGGCCCAATCTGTTATCTTTATTTTTGCTGGCTATGAGCCAACCAGCACTTCTCTTTCCTTCCTTGTGTATGAACTGGCCACTCACCCTGATGTCCAGCAGAAACTGCAGGAGGAGATTGATGCGACTTTCCCCAATAAGGAACCTCCCACTTATGATGCCCTTGTACAGATGGAGTATCTTGACATGGTGTTGAATGAAACTCTCAGATTATACCCAATCGCTGGTAGACTTGAAAGGGTCTGTAAGAGAGATGTGGAAATCAGTGGTGTGCTCATTCCCAAAGAGACAGTGGTGATGGTGCCAACCTATACTCTTCACCGGGACCCGGATCTATGGCCAGAGCCTGAGGAGTTCCGTCCTGAAAGGTTCAGCAAGAAGAACAAGGACAGCATAAATCCTTATATATACCTGCCATTTGGAACTGGACCCCGAAACTGCATTGGTATGAGGTTTGCGACCATGAACATGAAACTTGCCCTTGTCAGACTCCTGCAGAACTTCTCCTTCAAACCTTGTGAAGAAACACAGATCCCCTTGAAATTAAATGCTCAAGGTATTATTCAACCAGAAAAGCCCATTGTTCTCAAGGTGGAGCTGAGAGATGGGAGTGTGAATAGAGCTTGA--------------
>XM 039225508 PREDICTED: Hyaena hyaena cytochrome P450 3A12 (LOC120227384) mRNA.
------------------------------------------------------------------------------------------------------------------------------------------------------------------------------------------------------------------ATGTGGGGGTTTTATGATGGGCGACAGCCGGTGTTGGCTATCACAGATCCGGACATGATCAAAACAGTACTAGTGAAAGAATGCTATTCTGTCTTCACAAACCGGCGGCCTCTT------GGTCCAGTGGGAATTATGAAAAATGCCCTCTCTCTGTCTGAGGATGAACAATGGAAGAGAATACGAACATTGCTGTCTCCAACCTTCACCAGTGGAAAGCTCAAGGAGATGTTCCCCATCATTGGCCAGTATGGAGATGTGTTGGTGAGGAACCTGAGGAAGGAGGCAGAGAAAGGCAAGCCTGTCACCTTGAAAGACATCTTGGGGGCTTACAGCATGGATGTGATTACCGGTACTTCCTTTGGAGTGAACATTGATTCCCTCAACAACCCA------------CAAGATCCCTTCGTAGAAAATACGAGGAAGCTCTTAAAGTTTTCATTCCTTGATCCACTTTTCTTCTCAATACTACTCTTCCCATTCCTTACCCCAGTTTTTGAAATATTAAATATCTGGCTGTTTCCAAAAATGGTTACTGATTTTTTCACAAAATCTGTAACAAGAATGAAGGAAAGTCGCCTCAAAGATAAACAAAAGCACCGAGTGGATTTGCTTCAGCTGATGATTAAC---------------------TCCCAGAATTCCAAAGAAACAGACACCCATAAAGCTCTGTCTGATCTAGAGCTTGTGGCCCAATCTATTATCTTTATTTTTGCTGGCTATGAGCCAACCAGCACTTCTCTCTCCTTCCTTGTGTATGAACTGGCCACTCACCCTGATGTCCAGCAGAAACTGCAGGAGGAGATTGATGCGACTTTCCCCAATAAGGCACCTCCCACTTACGATGCCCTTGTACAGATGGAGTATCTTGACATGGTGTTGAATGAAACTCTCAGATTATACCCAATCGCTGGTAGACTTGAAAGGGTCTGTAAGAAAGATGTGGAAATCAGTGGTGTGTTCATTCCCAAAGGGACAGTGGTGATGGTGCCAACCTTTACTCTTCACCGGGACCCAGATCTCTGGCCAGAGCCTAAGGAATTCCATCCAGAAAGGTTCAGCAAGAAGAACAAGGACAGCATAAATCCTTATATATACATGCCTTTTGGAACTGGACCCCGAAACTGCATTGGCATGAGGTTCGCGGTCATGAACATGAAGCTTGCTGCTGTCAGACTCCTGCAGAACTTCTCCTTCAAGCCTTGTAAAGAAACACAGATCCCCATGAAATTCAATGAACAAGGTATTATTCAACCAGAAAAACCCATTGTTCTCAAGGTTGAGCTGAGAGATGAGAGTGTGAATGGAGCCTGA--------------
>XM 039223729 PREDICTED: Hyaena hyaena cytochrome P450 3A12-like (LOC120225539) mRNA.
---------------------------------------------------------------------------------------------------------------------------------------------------------------------------------------------------------------------------------------------------------------------------------------------------------------------------------------------------------ATGAAAAATGCCATTACTATGTCTGAGGATGAACAATGGAAGAGAGTACGAACATTGCTGTCTCCAGCCTTCAGCAGTGGAAAACTCAAGGAGATGTTCCCCATCATTGGCCAGTATGGAGATGTGTTGGTGAGGAACCTGAGGAAGGAGGCAGAGAAAGGCAACCCTGTCACCTTGAAGGACATTTTGGGAGCTTACAGCATGGATGTGACTACAAGCACATTGTTCGGAGTGAACATTGATTCCCTCAACAACCCA------------CGAGATCCCTTTGTGGAAAATACCAAGAAGCTCTTAAAATTTGAATTTGCTGATCCGTTTTTATTAGCCTTAGTACTCTTCCCATTCCTTACCCCAGTTTTTGAAATATTAAATATCTGGCTGTTTCCAAAAAGGGTTACTGATTTTTTTACAGAATCTGTAAAAAGGATGAAGGAAAGTCGCCTCAAAGATAAACAAAAGCACCGAGTGGATTTGCTTCAGCTGATGATTAAC---------------------TCCCAGAATTCCAAAGAAATGGACACCCATAATGCTCTGTCTGATCAGGAACTAGTGGCTCAATCTCTTATCTTTATTTTTGCTGGCTATGAGCCGACTAGCACTTCTCTCTCCTTCCTTGTGTATGAATTGGCCACTCACCCTGATGTCCAGCAGAAACTGCAGGAGGAAATTGATGTGACTTTTCCCAACAAGGAACCTCCCACTTACGATGGACTTGTACAGATGGAGTATCTTGATATGGTGTTGAATGAAGCTCTCAGATTATACCCAATCACTGGTAGACTTGAGAGGGTCTGTAAGAAAGATGTAGAAATCAGTGGTGTGTTCATTCCTAAAGGGACATTGGTGATGGTGCCAACATTTATTCTTCACCGAGACCTGGATCTCTGGCCAGAGCCTGAGGAGTTCCATCCTGAAAGGTTCAGCAAGAAGAACAAGGACAGCATAAATCCTTATATATACATGCCTTTTGGAACTGGACCCCGAAACTGCATTGGCATGAGGTTCGCGATCATGAACATGAAACTTGCTGTTGTCAGACTCCTGCAGAACTTCTCCTTCAAGCCTTGTAAAGAAACACAGATCCCCCTCAAATTAAGTGCTCAAGGGTTTATTCTACCAGAAAAACCCATTATTCTCAAGGTTGAGCCAAGAGATGAAACTGTGAGTAGAGCCTGA--------------
>XM 038668135.1 PREDICTED: Canis lupus familiaris cytochrome P450 family 3 subfamily A polypeptide 4 (CYP3A4) transcript variant X3 mRNA
ATGGACCTAATCCCAAGCTTTTCCATGGAAACCTGGCTTCTCCTGGCTACCAGCCTGGTGCTCCTCTATCTGTATGGGACCTACACACATGGGGTTTTTAAGAAGCTAGGAATTCCTGGACCAACACCTCTGCCTTTTGTGGGAACTGCTCTGGGCTACCGTAAGGGTTTTTCTGTTTTTGATGAGAACTGTTTTAGAAAGTATGGAAGAATGTGGGGGTTTTATGATGGGCGACGGCCTGTGCTTGCTATTACAGATCCGGACATGATCAAAACAGTGCTAGTGAAAGAATGTTATTCTGTCTTCACAAACCGGCGGTCTTTT------GGTCCAGTGGGATTTATGAAAAGTGCCATCTCTCTGTCTGAGGATGAAGAATGGAAGAGAATACGAACATTGCTGTCCCCAACCTTCACCAGTGGAAAGCTCAAGGAGATGTTCCCCATCATTGGCCAGTATGGAGATGTGTTGGTGAGGAACCTGAGGAAGGAGGCAGAGAAAGGCAAATCCATCAACTTGAAAGACATCTTTGGAGCCTACAGCATGGATGTGATTACCAGCACATCATTTGGAGTGAACATTGATTCCCTCAACAACCCA------------CAAGATCCCTTTGTGGAAAATATCAAGAAGCTCTTAAAATTTGATTTCCTTGATCCATTTTTCTTCTCAATATTACTGTTTCCATTCCTTACCCCAGTTTTTGAAGTATTAAATATCTGGCTCTTTCCAAAAAGTGTTACTGATTTTTTCACAAAATCTGTAAAAAGAATGAAGGAAAATCGCCTCAAAGATAAACAAAAGCATCGAGTGGACTTTCTTCAGCTGATGATTAAC---------------------TCCCAGAATTCTAAAGAAACAGACACTCATAAAGCTCTATCTGATTTGGAGCTGGTGGCCCAATCTATTATCTTTATTTTTGCTGGCTATGAGACCACTAGCACTTCTCTTTCCTTCCTTATGTATGAATTGGCCACTCACCCTGATGTCCAGCAGAAACTGCAGGAGGAGATTGATGCGACTTTCCCCAATAAGGCATTGCCCACTTACGATGCCCTTGTGCAGATGGAATATCTGGACATGGTGTTGAATGAAACTCTCCGATTATACCCAATCGCTGGTAGACTTGAGAGGGTCTGTAAGAAAGATGTGGAAATCAGTGGTGTGTTCATTCCCAAAGGGACAGTGGTGATGGTGCCAACCTTTACTCTTCATCGAGACCAGAGTCTCTGGCCAGAGCCTGAGGAATTCCGACCTGAAAGGTTCAGTAAGGAGAAGAAGGACAGCATAAATCCTTATACATACCTGCCTTTTGGAACTGGACCCCGAAACTGCATTGGAATGAGGTTTGCGATCATGAACACGAAACTTGCCCTTGTCAGGGTCCTGCAGAACTTCTCCTTCAAACCTTGTAAAGAAACACAGATCCCCCTGAAATTAAATGCTCAAGGGATTATTCAACCTGAAAAGCCCATTGTTCTCAAGGTTGAGCCAAGAGATGGGAGTGTAAATGGAGCCTGA--------------
>XM 038668133.1 PREDICTED: Canis lupus familiaris cytochrome P450 3A12-like (LOC119876349) transcript variant X1 mRNA
ATGGACCTGATCCCAAGCTTTTCCACAGAAACCTGGCTTCTTCTGGCCACCAGCCTGGTGCTGTTCTACCTCTATGGGACCTACACGCATGGACTTTTTAAGAAGCTGGGAATTCCTGGGCCAACACCTCTGCCTTTTTTGGGAACTGTTCTTGGCTACCGTAATGGTTTTTGTGATTTTGATGAGAAATGTTTTAGAAAGTATGGAAGAATGTGGGGGTTTTATGATGGGCGACAGCCCGTGTTGGCTATCATGGATCCAGACATGATTAAAACAGTGCTAGTGAAAGAATGTTATTCTGTCTTCACAAACCGACGGTCCTTT------GGTCCAGTGGGATTTATGAAAAGTGCCATCACTGTGTCTGAGGATGAAGAATGGAAGAGAATACGAACATTGCTGTCTCCAACTTTCACCAGCGGAAAGCTCAAGGAGATGTTTCCCATCATTGGCCAGTATGGAGATATGTTGGTGAGGAACCTGAGGAAGGAGGCAGAGAAAGGCAAAGCCATCAGCTTGAAAGACATCTTTGGAGCCTACAGCATGGATGTGATCACCAGCACATCGTTTGGAGTGAACATTGATTCCCTCAACAACCCA------------CAAGATCCGTTTGTGGAAAATGCCAAGAAGCTCTTAAAATTTGATTTCCCTGATCCATTTTTACTCTCCATAATATTGTTTCCATTCCTTACTCCACTATATGAAATGTTAAATATCTGGCTATTTCCAAAGAAAATTACTGATTTTTTCACAAAGTCTGTAAAAAGGATGAAGGAAAGTCGCCTCAAAGATAAACAAAAGCACCGAGTCGATTTTCTGCAACTGATGATTAAC---------------------TCCCAGAATTCTAAAGAAATGAATACCCACAAAGCTCTGTCTGATCTGGAGCTTGTGGCTCAATCTATTATCTTTATTTTTGGTGGCTATGAGACCACTAGTACTTCTCTCTGCCTCCTTATGTATGAATTGGCCACTCAGCCTGATGTCCAGCAGAAACTGCAAAAGGAGATTGATGCGACTTTCCCCAATAAGGCAGCACCCACTTACGAGGCCCTTGTACAGATGGAGTATCTGGACATGGTGTTGAATGAAAGTCTCAGATTATACCCAATTGCTGGTAGACTAGAGAGGGTCTGTAAGAAAGATGTGGAAATCAGTGGTGTGTTCATTCCCAAAGGGACATTGGTGGTGGTGCCAACATTTACTCTTCACCGAGACTTGGATCTCTGGCCAGAGCCTGAGGAGTTCCAACCTGAAAGGTTCAGTAAGAAGAACAAGGACAGCATAAATCCTTATACATACCTGCCCTTTGGAACTGGACCCCGAAACTGCCTTGGAATGAGATTCGCAATCATGAACATGAAACTTGCCCTCATCAAAGTCCTGCAGAACTTCTCCTTCAAACCTTGTAAAGAAACACAGATTCCCCTGAAATTAAGTTCTCAAGGGTTAATTCGACCAGAAGAACCCATTGTTCTCAATGTTGAGCCAAGAGATGGGAGTGTGCGTGTAGCCTGA--------------
>XM 038668129.1 PREDICTED: Canis lupus familiaris cytochrome P450 3A12-like (LOC119875773) transcript variant X3 mRNA
ATGGACCTGATCCCAAGCTTTTCCACAGAAACCTGGCTTCTTCTGGCCACCAGCCTGGTGCTGTTCTACCTCTATGGGACCTACACGCATGGACTTTTTAAGAAGCTGGGAATTCCTGGGCCAACACCTCTGCCTTTTTTGGGAACTGTTCTTGGCTACCGTAATGGTTTTTGTGATTTTGATGAAAAATGTTTTAGAAAGTATGGAAGAATGTGGGGGTTTTATGATGGGCGACAGCCCGTGTTGGCTATCATGGATCCAGACATGATCAAAACAGTGCTAGTTAAAGAATGTTATTCTGTCTTCACAAACCGACAGTCTTTT------GGACCAGTGGGATTTATGAAAAGTGCCATCACTGTGTCTGAGGATGAAGAATGGAAGAGAATACGAACATTGCTGTCTCCAACTTTCACCAGCGGAAAGCTCAAGGAGATGTTTCCCATCATTGGCCAGTATGGAGATGTGTTGGTGAGGAACCTGAGGAAGGAGGCAGAGAAAGATAAAGCCATCAGCTTGAAAGACATCTTTGGAGCCTACAGCATGGATGTGATCACCAGCACATCGTTTGGAGTGAACATTGATTCCCTCAACAACCCA------------CAAGATCCGTTTGTGGAAAATGCCAAGAAGCTCTTAAAATTTGATTTCCCTGATCCATTTTTACTCTCCATAATATTGTTTCCATTTCTTACTCCACTATATGAAATGTTAAATATCTGGCTATTTCCAAAGAAAATTACTGATTTTTTCACAAAGTCTGTAAAAAGGATGAAGGAAAGTCGCCTCAAAGATAAACAAAAGCACCGAGTCGATTTTCTGCAACTGATGATTAAC---------------------TCCCAGAATTCTAAAGAAATGAATACCCACAAAGCTCTGTCTGATCTGGAGCTTGTTGCTCAATCTATTATCTTTGTTGTTGCTGGCTATGAGACCACTAGTACTTCTCTCTGCCTCCTTATGTATGAATTGGCCACTCACCCTGATGTCCAGCAGAAACTGCAGAAGGAGATTGATGCGACTTTCCCCAATAAGGCAGCACCTACTTATGATACTCTTGTACAGATGGAGTATCTTGACATGGTGTTGAATGAAAGTCTCAGATTATACCCAATCACTGGTAGACTTGTAAGGGTCTGTAAGAAAGATGTGGAAATCAGTGGTGTGTTCATTCCTAAAGGGACAGTGGTGATGGTGCCAACCTTTACTCTTCACCAAGACCCGGATATCTGGCCAGAGCCTGAGAAGTTCCAACCTGAAAGGTTCAGTAAGAAGAACAAGGACAGCATAAATCCTTATACATACCTGCCCTTTGGAACTGGACCCCGAAACTGCCTTGGAATGAGATTCGCAATCATGAACATGAAACTTGCCCTCATCAAAGTCCTGCAGAACTTCTCCTTCAAACCTTGTAAAGAAACACAGATTCCCCTGAAATTAAGTTCTCAAGGGTTAATTCGACCAGAAGAACCCATTATTCTCAACGTTGAGCCAAGAGATGGGAGTGTGCGTGGAGCCTGA--------------
>XM 038538847.1 PREDICTED: Canis lupus familiaris cytochrome P450 3A12-like (LOC489851) transcript variant X11 mRNA
ATGGACCTGATCCCAAGCTTTTCCACAGAAACCTGGCTTCTTCTGGCCACCAGCCTGGTGCTGTTCTACCTCTATGGGACCTACACGCATGGACTTTTTAAGAAGCTGGGAATTCCTGGGCCAACACCTCTGCCTTTTTTGGGAACTGTTCTTGGCTACCGTAATGGTTTTTGTGATTTTGATGAGAAATGTTTTAGAAAGTATGGAAGAATGTGGGGGTTTTATGATGGGCGACAGCCCGTGTTGGCTATCATGGATCCAGACATGATTAAAACAGTGCTAGTGAAAGAATGTTATTCTGTCTTCACAAACCGACGGTCCTTT------GGTCCAGTGGGATTTATGAAAAGTGCCATCACTGTGTCTGAGGATGAAGAATGGAAGAGAATACGAACATTGCTGTCTCCAACTTTCACCAGCGGAAAGCTCAAGGAGATGTTTCCCATCATTGGCCAGTATGGAGATATGTTGGTGAGGAACCTGAGGAAGGAGGCAGAGAAAGGCAAAGCCATCAGCTTGAAAGACATCTTTGGAGCCTACAGCATGGATGTGATCACCAGCACATCGTTTGGAGTGAACATTGATTCCCTCAACAACCCA------------CAAGATCCGTTTGTGGAAAATGCCAAGAAGCTCTTAAAATTTGATTTCCCTGATCCATTTTTACTCTCCATAATATTGTTTCCATTCCTTACTCCACTATATGAAATGTTAAATATCTGGCTATTTCCAAAGAAAATTACTGATTTTTTCACAAAGTCTGTAAAAAGGATGAAGGAAAGTCGCCTCAAAGATAAACAAAAGCACCGAGTCGATTTTCTGCAACTGATGATTAAC---------------------TCCCAGAATTCTAAAGAAATGAATACCCACAAAGCTCTGTCTGATCTGGAGCTTGTTGCTCAATCTATTATCTTTGTTGTTGCTGGCTATGAGACCACTAGTACTTCTCTCTGCCTCCTTATGTATGAATTGGCCACTCACCCTGATGTCCAGCAGAAACTGCAGAAGGAGATTGATGCGACTTTCCCCAATAAGGCAGCACCTACTTATGATACTCTTGTACAGATGGAGTATCTTGACATGGTGTTGAATGAAAGTCTCAGATTATACCCAATCACTGGTAGACTTGTAAGGGTCTGTAAGAAAGATGTGGAAATCAGTGGTGTGTTCATTCCTAAAGGGACAGTGGTGATGGTGCCAACCTTTACTCTTCACCAAGACCCGGATATCTGGCCAGAGCCTGAGAAGTTCCAACCTGAAAGGTTCAGTAAGAAGAACAAGGACAGCATAAATCCTTATACATACCTGCCCTTTGGAACTGGACCCCGAAACTGCCTTGGAATGAGATTCGCAATCATGAACATGAAACTTGCCCTCATCAAAGTCCTGCAGAACTTCTCCTTCAAACCTTGTAAAGAAACACAGATTCCCCTGAAATTAAGTTCTCAAGGGTTAATTCGACCAGAAGAACCCATTATTCTCAACGTTGAGCCAAGAGATGGGAGTGTGCGTGGAGCCTGA--------------
>XM 036078737.1 PREDICTED: Halichoerus grypus cytochrome P450 3A12-like (LOC118527106) transcript variant X1 mRNA
ATGGACCTGATTCCAAGCTTTTCCATGGAAACCTGGCTTCTCCTGGCTACCAGCCTGGTGCTGTTCTATCTATATGGGACCTACACACATGGACTTTTTAAGAAGCTGGGAATTCCTGGGCCAACACCTCTGCCTTTTTTGGGAAATATTCTGGACTACCATAAGGGCTTTTGGAATATTGACAAGGCATATTTTAAGAAATATGGAAGATTTTGGGGGTTTTATGATGGGCGACAGCCTGTGTTGGCTGTCACGGATCCAGACATGATCAAAACAGTACTAGTGAAAGAATGTTATTCTGTCTTCACAAACCGGCGGTTTCTT------GGTCCAGTGGGATTTATGAAAAATTCCATTGCTCTGTCTGAGGATGAAGAATGGAAGAGAATACGAACATTGCTGTCTCCAACCTTCACCAGTGGAAAGATGAAAGAGATGTTCCCCATCATTGGCCAGTATGGAGATGTGTTGGTGAGGAACCTGAGGAAGGAGGCAGAGAAAGGCAAACCTATCAACTTGAAAGACATCTTTGGGGCCTACAGCATGGATGTGATTACCAGCACATCATTTGGAGTGAACACTGATTCCCTCAACAACCCA------------CAGGATCCCTTTGTGGAAAATGCCAAGAAGCTCTTCAGATTTGAGTTCTTTGATCCACTTTTGTTCTTAATAGTACTCTTTCCATTCCTTACCCCAGTTTTTGAAATATTAAATATCTGTGTGTTCCCGAAGAGTGTTACTGATTTTTTCACAAAATCTGTAAAAAGGATGAAGGAATGTCGCCTCAAAGATGAACAAAAGCACCGATTGGATTTTCTCCAACTGATGATTAAC---------------------TCCCAGAATTCTAAAGAAACAGACACCCATAAAGCTCTGTCTGATCTGGAGCTCGTGGCCCAATCTATGACCTTTCTTTTTGCTGGCTATGAGCCCACTAGCACTGCTCTTTCCTTCTTTGCATATGCATTGGCCACTCACCCTGATGTCCAGCAGAAACTGCAGGAGGAGATTGATGCAACTTTCCCCAATAAGGCACTGCCCACTTACAATGCCCTTGTACAGATGGAGTATCTGGACATGGTGTTGAATGAAAGTTTCAGATTATACCCAGTCACTGGTAGACTTGAGAGGATATGTAAGAAAGATGTGGAAATCGGTGGTGTGTTAATTCCCAAAGGGACAGTGGTGATGGTGCCGGTCTTTACTCTTCACCAAGACCTGGATCTCTGGCCAGAGCCTGAGGAGTTCCGTCCTGAAAGGTTCAGTAAGAAGAACAAGGACAGCATAAATCCTTATACATACCTACCTTTTGGAACTGGACCCCGAAACTGCATTGGAATGAGGTTTGCGATCATGAACATGAAACTTGCCCTGGTCAGAGTCTTGCAGAACTTCTCCTTCAAACCTTGTAAAGAAACACAGATCCACCTGAGAATGAGCACTCAAGGGATTATTCAAACAGAAAAACCCATTATTATCAAGGTTGAGCCAAGAGATGGGAGTGTGGACAGAGCCTGA--------------
>XM 036078736.1 PREDICTED: Halichoerus grypus cytochrome P450 3A12-like (LOC118527105) transcript variant X5 mRNA
----------------------------------------------------TGCCTTCTTATGGAGCCATATATGGGACCTCCACACATGGACTTTTTAAGAAGCTGGGAATTCCTGGGCCAACACCTCGGCCTTTTGTGGGAACTGCTCTGGCCTACCGTAAGGGTTTTTCTGGTTTTGACGAGAAATGTTTTAGAAAGTATGGAAGATTTTGGGGGTTTTATGATGGGCGACAGCCTGTGTTGGCTATCATGGATCCGGACATGATCAAAACAGTACTAGTGAAAGAATGTTATTCTGTCTTCACAAACCGGCGGTGTTTT------GGTCCAGTGGGATTTATGAAAAGTTCAGTTTCTTTGTCTGAGGATGAAGAATGGAAGAGAATGCGAACATTGCTGTCTCCAACCTTCACTAGCGGAAAGCTCAAGGAGATGTTCTCCATAATTGGCCACTATGGAGATGTGTTGGTGAGGAACCTGAGGAAGGAGACAGAGAAAAGCAAGTCCATCACCTTGAAAGACATCTTTGGGGCCTACAGCATGGATGTGATTACCAGCACATCATTTGGAGTGAACATTGATTCCCTCAACAACCCA------------CAAGATCCCTTCGTGGAAAATATTAAGAATTTCTTAAAATTTGATTTCCTTGATCCATTATTCTTCTCAATGTTACTGTTTCCATTCCTTATCCCAGTTTTTGAAAAATTAAATATCTCACTATTTCCAAAAAGTGTTACTGATTTTTTCATGAAATCTGTAAAAAGGATGAAGGAAAGTCGCCTCAAAGATAAACAAAAGCACCGAGTAGATTTTCTTCAGCTGATGATTAAT---------------------TCCCAGAATTCCAAAGAAATAGACACCTATAAAGCTCTCTCTGATCTGGAGCTCGTGGCCCAATCTATTATCTTTATTATTGCTGGCTATGAGACCACTAGCACTTCTCTTTCCTTCCTTGTGTATGAATTGGCCACTCACCCTGATGTCCAGCAGAAACTGCAGGAGGAGATTGACGCGACTTTCCCCAATAAGGCACTGCCCACTTATGATGCCCTTCTACAGATGGAGTATCTGGACATGGTGTTGAATGAAAGTCTCAGATTATACCCAATCAGTGGTAGACTTGAGAGGGTCTGTAAGAAAGATGTGGAAATCAGTGGTGTGTTCATTCCCAAAGGGACAGTGGTGATGGTGCCGGTCTTTACTCTTCACCGAGACCTGGATCTCTGGCCAGAGCCTGAGGAGTTCCGTCCTGAAAGGTTCAGTAAGAAGAACAAGGACAACATAAATCCTTATACATACCTGCCTTTTGGAACTGGACCCCGAAGCTGCCTTGGGATGAGGTTTGCGATCATGAACATGAAACTTGCCCTGGTCAGAGTCCTGCAGAACTTCTCCTTCAAACCTTGTAAAGAAACACAGATCCCCCTGAAATTAAATTCACAACGGTTACTTCGACCAGAAACACCCATTGTTCTCAAGGTTGAGCCAAGAGATGGGAGTGTGAGTGGAGCTTGA--------------
>XM 036064786.1 PREDICTED: Halichoerus grypus cytochrome P450 3A12 (LOC118518203) mRNA
ATGGACCTGATCCCAAGCTTTTCCATGGAAACCTGGCTTCTCCTGGCTATCAGCCTGGTGTTCCTCTATCTATATGGGACCTCCACACATGGACTTTTTAAGAAGCTGGGAATTCCTGGGCCAACACCTCTGCCTTTTGTGGGAACTGCTCTGTGTTACTATAAGGGTTTTTCTGTTTTTGACGAGAAATGTTTTAGAAAGTATGGAAGATTTTGGGGGTTTTATGATGGGCGACAGCCTGTGTTGGCTATCACGGATCCGGACATGATCAAAACAGTACTAGTGAAAGAATGTTATTCTGTCTTCACAAACCGGCGGTCTTTT------GGTCCAGTGGGATTTATGAAAAGTGCAATCTCTTTGTCTGAGGATGAAGAATGGAAGAGAATGCGAACATTGCTGTCTCCAACCTTCACTAGCGGAAAGCTCAAGGAGATGTTCTCCATCATTGGCCAGTATGGAGATGTGTTGGTGAGGAACCTGAGGAAGGAGGCAGAGAAAGGCAAGACCATCATCTTGAAAGACATCTTTGGGGCCTACAGCATGGATGTGATTACCAGCACATCGTTTGGAGTGAACATTGATTCCCTCAACAACCCA------------CAGGATCCCTTTGTGGAAAATACTAAGAAGCTCTTAAAATTTGATTTCCTTGATCCATTTTTCTTCTCAATATTACTGTTTCCATTCCTTATCCCAGTTTTTGAAATATTAAATATCTGGCTATTTCCAAAACGTGTTACTGATTTTTTCACAAAATCTGTAAAAAGGATGAAGGAAAGTCGCCTCAAAGATAAACAAAAGCACCGAGTGGATTTTCTTCAGCTGATGATTAAC---------------------TCCCAGAATTCCAAAGAAATAGACACCCATAAAGCTCTGTCTGATCTGGAGCTTGTGGCCCAATCTATTATCTTTATTTTTGCTGGCTATGAGACCACTAGCACTTCTCTTTCCTTCCTTGTGTATGAATTGGCCACTCACCCTGATGTCCAGCAGAAACTGCAGGAGGAGATTGACGCGACTTTCCCCAATAAGGCACTGCCCACTTATGATGCCCTTCTACAGATGGAGTATCTGGACATGGTGTTGAATGAGACTCTCAGATTATACCCAATCGGTGGTAGACTTGAGAGGGTCTGTAAGAAAGATGTGGAAATCAGTGGTGTGTTCATTCCCAAAGGGACAGTGGTGATGGTGCCGGTCTTTACTCTTCACCGAGACCTGGATCTCTGGCCAGAGCCTGAGGAGTTCCGTCCTGAAAGGTTCAGTAAGAAGAACAAGGACAACATAAATCCTTATACATACCTGCCTTTTGGAACCGGACCCCGAAACTGCCTTGGGATGAGGTTTGCGATCATGAACATGAAACTTGCCCTGGTCAGAGTCCTGCAGAACTTCTCCTTCAAACCTTGTAAAGAAACACAGATCCCCCTGAAATTAAGTGCTCAAGGGTTGATTCAACCAGAAAAACCCATTGTTCTCAAGATTGAGCCAAGAGATGGGAGTGTGAGTGGAGTCTGA--------------
>XM 035722054.1 PREDICTED: Zalophus californianus cytochrome P450 3A12-like (LOC113932071) transcript variant X1 mRNA
ATGGACCTGATCCCAAGCTTTTCCATGGAAACCTGGCTTCTCCTGGCTACGGGCCTCGTGTTGCTCTATCTATATGGGACCTCCACACATGGACTTTTTAAGAAGCTGGGAATTCCTGGGCCAACACCTTGGCCTTTTGTGGGAACTGCTCTGGCCTACCGTAAGGGTTTTTCTGGTTTTGATGAGAAATGTTTTAGAAAGTATGGAAGATTTTGGGGGTTTTATGATGGGCGACAGCCTGTGTTGGCTATCATGGATCCGGACATGATCAAAACGGTACTCGTGAAAGAATGTTACTCTGTCTTCACAAACCGGCGGTGTTTT------GGTCCAGTGGGATTTATGAAAAGTTCAGTTTCTTTGTCTGAGGATGAAGAATGGAAGAGAATGCGAACACTGCTGTCTCCAACCTTCACTAGCGGAAAGCTCAAGGAGATGTTCTCCATAATTGGCCACTATGGAGATGTGTTGGTGAGGAACCTGAGGAAGGAGACAGAGAAAAGCAAGTCCATCACCTTGAAAGACATCTTTGGGGCCTACAGCATGGATGTGATTACCAGCACATCATTTGGAGTGAACATCGATTCCCTCAACAACCCA------------CAAGATCCCTTCGTGGAAAATATTAAGAATTTCCTAAAATTTGATTTCCTTGATCCATTTTTCTTCTCAGTATTACTGTTTCCATTTCTTACCCCAGTTTTTGAAAAATTAAATATCTCACTATTTCCAAAAACTGTTACTGATTTTTTCATGAAATCTGTAAAAAGGATGAAGGAAAGTCGCCTCAAAGATAAACAAAAGCACCGAGTGGATTTTCTTCAGCTGATGATTAAC---------------------TCCCAGAATTCCAAAGAAATAGACACCTATAAAGCTCTCTCTGATCTGGAGCTTGTGGCCCAATCTATTATCTTTATTATTGCTGGCTATGAGACCACTAGCACTTCTCTTTCCTTCCTTGTGTATGAACTGGCCACTCATCCTGATGTCCAGCAGAAACTGCAGGAGGAGATTGATGCGACTTTCCCCAATAAGGCATTGCCCACTTATGATGCCCTTCTACAGATGGAGTATCTGGACATGGTGTTGAATGAAAGTCTCAGATTATACCCAATCAGTGGTAGACTTGAGAGGGTCTGTAAGAAAGATGTGGAAATCAGTGGTGTGTTCATTCCCAAAGGGACAGTGGTGATGGTGCCGGTCTTTACTCTTCACCGAGACCTGGGTCTCTGGCCAGAACCCGAGGAGTTCCGTCCTGAAAGGTTCAGTAAGAAGAACAAGGACAACATAAATCCTTATACATACCTGCCTTTTGGAACTGGACCCCGAAGCTGCCTTGGGATGAGGTTTGCAATCATGAACATGAAACTTGCCCTGGTCAGAGTCCTGCAGAACTTCTCCTTCAAACCTTGTGAAGAAACACAGATCCCTCTGAAATTAAATTCACAACGGTTACTTCGACCAGAAAAACCCATTGTTCTCAAGGTTGAGCCAAGAGATGGGAGTGTGAGTGGAGCCTGA--------------
>XM 035722053.1 PREDICTED: Zalophus californianus cytochrome P450 3A12-like (LOC118355996) mRNA
ATGGACCTGATCCCAAGCTTTTCCATGGAAACCTGGCTTCTCCTGGCTACGGGCCTCGTGTTGCTCTATCTACATGGGACCTCCACACATGGACTTTTTAAGAAGCTGGGAATTCCTGGGCCAACACCTTGGCCTTTTGTGGGAACTGCTCTGGCCTACCGTAAGGGTTTTTCTGGTTTTGATGAGAAATGTTTTAGAAAGTATGGAAGATTTTGGGGGTTTTATGATGGGCGACAGCCTGTGTTGGCTATCATGGATCCGGACATGATCAAAACGGTACTCGTGAAAGAATGTTACTCTGTCTTCACAAACCGGCAGCCTCTT------GGTCCGGTGGGATTTATGAAAAGTGCAATCCCTATATCTGAGGATGAAGAATGGAAGAGAATACGAACATTGCTGTCTCCAGCCTTCACTAGCGGAAAGCTCAAGGAGATGTTCTCCATCATTGGCCAGTACGGAGATGTGCTGGTGAGGAACCTGAGGAAGGAGGCAGAGAAAGGCAAGCGCATCATCTTGAAAGACATCTTCGGGGCCTACAGCATGGATGTGATTACCAGCACATCGTTTGGAGTGAACATTGATTCCCTCAACAACCCA------------CAGGATCCCTTTGTGGAAAATACTAAGAAGCTCTTAAAATTTGATTTCCTTAATCCATTTCTCTTCTCATTATTACTGTTTCCATTCCTTGCCCCAGTTTTTGAAATGCTAAATATCTGGCTATTTCCAAAACGTGTTACTGATTTTTTCACAAAATCTGTACAAAGGATGAAGGAAAGTCGCCTCAAAGATAAACAAAAGCACCGAGTGGATTTTCTTCAGCTGATGATTAAC---------------------TCCCAGAATTCCAAAGAAGTAAACACCCATAAAACTCTCTCTGATCTGGAGCTTGTGGCCCAATCTATTATCTTTATTTTTGCTGGCTACGAGACCACTAGCACTTCTCTTTCCTTCCTTGTGTATGAACTGGCCACTCACCCTGATGTCCAGCAGAAACTGCAGGAGGAGATTGATGCGACTTTCCCCAATAAGGCATTGCCCACTTATGATGCCCTTCTACAGATGGAGTATCTGGACATGGTGTTGAATGAAAGTCTCAGATTATATCCAATCAGTGGTAGACTTGAGAGGGTCTGTAAGAAAGATGTGGAACTCAGTGGTGTGTTCATTCCCAAAGGGACAGTGGTGATGGTGCCAGCCTTTACTCTTCACCGAGACCTGGATCTCTGGCCAGAACCCGAGGAGTTCCGTCCTGAAAGGTTCAGTAAGAAGAACAAGGACAACATAAATCCTTATACATACCTGCCTTTTGGAACTGGACCCCGAAGCTGCCTTGGGATGAGGTTTGCAATCATGAACATGAAACTTGCCCTGGTCAGAGTCCTGCAGAACTTCTCCTTCAAACCTTGTGAAGAAACACAGATCCCTCTGAAATTAAATTCACAACGGTTACTTCGACCAGAAAAACCCATTGTTCTCAAGGTTGAGCCAAGAGATGGGAGTGTGAGTGGAGCCTGA--------------
>XM 035722052.1 PREDICTED: Zalophus californianus cytochrome P450 3A12 (LOC113932025) mRNA
ATGGACCTGATCCCAAGCTTTTCCATGGAAACCTGGCTTCTCCTGGCTACCGGCCTCGTGTTCCTCTATCTATATGGGACCTCCACACATGGACTTTTTAAGAAGCTGGGAATTCCTGGGCCAACACCTTGGCCTTTTGTGGGAACTGCTCTGGCCTACCGTAAGGGTTTTTCTGGTTTTGATGAGAAATGTTTTAGAAAGTATGGAAGATTTTGGGGGTTTTATGATGGGCGACAGCCTGTGTTGGCTATCATGGATCCGGACATGATCAAAACGGTACTCGTGAAAGAATGTTACTCTGTCTTCACAAACCGGCGGCCTCTT------GGTCCGGTGGGATTTATGAAAAGTGCAATCTCTATATCTGAGGATGAAGAATGGAAGAGAATGCGAACATTGCTGTCTCCAGCCTTCACTAGCGGAAAGCTCAAGGAGATGTTCTCCATCATTGGCCAGTACGGAGATGTGCTGGTGAGGAACCTGAGGAAGGAGGCAGAGAAAGGCAAGCCCATCAACTTGAAAGACATCTTCGGGGCCTACAGCATGGATGTGATTACCAGCACATCGTTTGGAGTGAACATTGATTCCCTCAACAACCCA------------CAGGATCCCTTTGTGGAAAATACTAAGAAGCTCTTAAAATTTGATTTCCTTAATCCATTTCTCTTCTCATTATTACTGTTTCCATTCCTTGCCCCAGTTTTTGAAATGCTAAATATCTGGCTATTTCCAAAACGTGTTACTGATTTTTTCACAAAATCTGTACAAAGGATGAAGGAAAGTCGCCTCAAAGATAAACAAAAGCACCGAGTGGATTTTCTTCAGCTGATGATTAAC---------------------TCCCAGAATTCCAAAGAAGTAAACACCCATAAAACTCTCTCTGATCTGGAGCTTGTGGCCCAATCTATTATCTTTATTTTTGCTGGCTACGAGACCACTAGCACTTCTCTTTCCTTCCTTGTGTATGAACTGGCCACTCACCCTGATGTCCAGCAGAAACTGCAGGAGGAGATTGATGCGACTTTCCCCAATAAGGCATTGCCCACTTATGATGCCCTTCTACAGATGGAGTATCTCGACATGGTGTTGAATGAGACTCTCAGATTATACACAATCGGTGGTAGACTTGAGAGGGTCTGTAAGAAAGATGTGGAAATCAGTGGTGTGTTCATTCCCAAAGGGACAGTGGTGATGGTGCCGGTCTTTACTCTTCACCGAGACCTGGATCTCTGGCCAGAACCCGAGGAGTTCCGTCCTGAAAGGTTCAGTAAGAAGAACAAGGACAACATAAATCCTTATACATACCTGCCTTTTGGAACTGGACCCCGAAACTGTCTTGGGATGAGGTTTGCGATCATGAACATGAAACTTGCCCTGGTCAGAGTCCTGCAGAACTTCTCCTTCAAACCTTGTGAAGAAACACAGATCCCCCTGAAATTAAATACTCAAGGGTTAATTAAACCAGAAAAACCCATTGTTCTCAAGATTGAGCCAAGAGATGGGAGTGTGAGTGGAGCCTGA--------------
>XM 035722051.1 PREDICTED: Zalophus californianus cytochrome P450 3A12-like (LOC118355995) mRNA
ATGGACCTGATCCCAAGCTTTTCCATGGAAACCTGGCTTCTCCTGGCTACCGGCCTCGTGTTCCTCTATCTATATGGGACCTCCACACATGGACTTTTTAAGAAGCTGGGAATTCCTGGGCCAACACCTTGGCCTTTTGTGGGAACTGCTCTGGCCTACCGTAAGGGTTTTTCTGGTTTTGATGAGAAATGTTTTAGAACGTATGGAAGATTTTGGGGGTTTTATGATGGGCGACAGCCTGTGTTGGCTATCATGGATCCGGACATGATCAAAACGGTACTCGTGAAAGAATGTTACTCTGTCTTCACAAACCGGCGGCCTCTT------GGTCCGGTGGGATTTATGAAAAGTGCAATCTCTATATCTGAGGATGAAGAATGGAAGAGAATGCGAACATTGCTGTCTCCAGCCTTCACTAGCGGAAAGCTCAAGGAGATGTTCTCCATCATTGGCCAGTACGGAGATGTGCTGGTGAGGAACCTGAGGAAGGAGGCAGAGAAAGGCAAGCCCATCAACTTGAAAGACATCTTCGGGGCCTACAGCATGGATGTGATTACCAGCACATCGTTTGGAGTGAACATTGATTCCCTCAACAACCCA------------CAGGATCCCTTTGTGGAAAATACTAAGAAGCTCTTAAAATTTGATTTCCTTAATCCATTTCTCTTCTCATTATTACTGTTTCCATTCCTTGCCCCAGTTTTTGAAATGCTAAATATCTGGCTATTTCCAAAACGTGTTACTGATTTTTTCACAAAATCTGTACAAAGGATGAAGGAAAGTCGCCTCAAAGATAAACAAAAGCACCGAGTGGATTTTCTTCAGCTGATGATTAAC---------------------TCCCAGAATTCCAAAGAAGTAAACACCCATAAAACTCTCTCTGATCTGGAGCTTGTGGCCCAATCTATTATCTTTATTTTTGCTGGCTACGAGACCACTAGCACTTCTCTTTCCTTCCTTGTGTATGAACTGGCCACTCACCCTGATGTCCAGCAGAAACTGCAGGAGGAGATTGATGCGACTTTCCCCAATAAGGCATTGCCCACTTATGATGCCCTTCTACAGATGGAGTATCTCGACATGGTGTTGAATGAGACTCTCAGATTATACACAATCGGTGGTAGACTTGAGAGGGTCTGTAAGAAAGATGTGGAAATCAGTGGTGTGTTCATTCCCAAAGGGACAGTGGTGATGGTGCCGGTCTTTACTCTTCACCGAGACCTGGATCTCTGGCCAGAACCCGAGGAGTTCCGTCCTGAAAGGTTCAGTAAGAAGAACAAGGACAACATAAATCCTTATACATACCTGCCTTTTGGAACTGGACCCCGAAACTGTCTTGGGATGAGGTTTGCGATCATGAACATGAAACTTGCCCTGGTCAGAGTCCTGCAGAACTTCTCCTTCAAACCTTGTGAAGAAACACAGATCCCCCTGAAATTAAATACTCAAGGGTTAATTAAACCAGAAAAACCCATTGTTCTCAAGATTGAGCCAAGAGATGGGAGTGTGAGTGGAGCCTGA--------------
>XM 032872634.1 PREDICTED: Lontra canadensis cytochrome P450 3A12 (LOC116876456) mRNA
ATGGACCTGATCCCAAGCTTTTCCATGGAAACCTGGCTTCTCCTGGCTACCAGCCTGGTCCTCCTTTTTCTATATGGGACCTCCACACATGGACTTTTTAAGAAGCTGGGAATTCCTGGGCCAAAACCTCTGCCTTTTGTGGGAACTGCTCTGGCCTACCGTAAGGGTTTTTCTGTTTTTGACGAGACATGTTTTAGAAAGTATGGAAGAATGTGGGGGTTTTATGATGGGCGACAGCCTGTGCTGGCTATCACAGATACGGACATGATCAAAACAGTACTAGTGAAAGAATGTTATTCTGTCTTCACAAACCGGCGGACTATT------GGTCCAGTGGGATTTATGAAGAGTGCAATCTCTTTGTCTGAGGATGAAGAATGGAAGAGGATGCGAACATTGCTGTCTCCTACTTTCACTAGTGGAAAGCTCAAGGAGATGTTCTCCATCATTGACCGGTATGGAGATGTGCTGGTGAGGAACCTGAGGAAGGAGGCTGAGAAAGGCAAGCCTATCAACTTGAAAGACGTCTTTGGGGCCTACAGCATGGATGTGATTACCAGCACATCATTTGGAGTGAACATTGATTCCCTCAACAACCCA------------CAGGATCCCTTCGTGGAAAATATTAAGAAGCTCTTAAAATTTGATTTCCTTGATCCATTTTTCTTCTCATTATTCATGTTTCCATTCCTTAGCCCCATTTTTGAAATGTTAAATATCTCAATATTTCCAAAAAGCGTTACTGATTTTTTCAAGAAATCTATAAAGAGGATGAAGGAAAGTCGCCTCAAAGATAAACAAAAGCACCGAGTGGACTTTCTTCAGCTGATGATTAAC---------------------TCCCAGAATTCTGAAGAAATGGACACCCCTAAAGCTCTGTCTGATCTGGAACTCGTGGCCCAATCTATTATCTTTATTTTTGCTGGCTACGAGACCACTAGCACGTCTCTTTCCTTCCTTGTGTATGAACTGGCCACTCACCCTGATGTCCAGCAGAAACTGCAGGAGGAGATTGATGCGATTTTCCCCAAGAAGGCACCACCCACTTATGATGCCCTTGTACAGATGGAGTATCTGGACATGGTGTTGAATGAAACTCTCAGATTATACCCAATCGGTGGTAGACTTGAGAGGGTCTGTAAGAAAGATGTGGAAATCAGTGGTGTGTTTATTCCCAAAGGGACAGTGGTGATGGTGCCACTCTTTACTCTTCACCGAGACCAGGATCTCTGGCCAGAGCCTGAGGAGTTCCGTCCTGAAAGGTTCAGTAAGAAGAACAAGGACAGCATAAATCCTTATACATACCTGCCCTTTGGAACTGGACCCCGAAACTGCCTTGGGATGAGGTTTGCGATCATGAACATGAAACTCGCCCTTGTCAGAGTCCTGCAGAACTTCTCCTTCAAACCTTGTAAAGAAACACAGATCCCTATGAAATTAAGCGTTAAAGGGTTAATTCAACCAGAAAAACCCATTGTTCTCAAGGTTGAGCTAAGAGACGGAGTGTAA--------------------------
>XM 032872624.1:103-1614 PREDICTED: Lontra canadensis cytochrome P450 3A12-like (LOC116876447) transcript variant X1 mRNA
ATGGACCTGATCCCAAGGTTTTCCATGGAAACCTGGCTTCTCCTGGCTACCAGCCTGGTCCTCCTCTATCTATATGGGACCTCCACACATGGACTTTTTAAGAAGCTGGGAATTCCTGGGCCAAAACCTCTGCCTTTTGTGGGAAATATTCTGGACTACTGTGAGGGCTTTTGGAATGTTGACAAGAAATGTTTTAAGAAATATGGAAGATTCTGGGGGTTTTATGATGGACGACAGCCTGTGTTGGCTATCACAGATCTGGACATGATCAAAACAATACTAGTGAAAGAATGTTATTCTGTCTTCACAAACCGACGGTTTCTT------GGTCCAGTGGGATTTATGAAAAATTCCGTCTCTATGTCTGACGATGAAGAATGGAAAAGAATACGAACATTGCTGTCTCCAACCTTCACCAGTGGAAAGATCAAAGAGATGTTCCCCATCATTGGCCAGTATGGAGATATGTTGGTGAGGAACCTGAGGAAGGAGGCAGAGAAAGGCAAACCTATCAACTTTAAAGACATCTTTGGGGCCTACAGCATGGATGTGATTACCAGCACATCGTTCGGCGTGAACATCGATTCTCTCAACAACCCA------------CAGGATCCCTTCGTGGAAAATGCCAAGAAGCTCTTCAGATTTGAGTTCTTTGACCCACTTTTGTTCTTAATATTATTCTTTCCATTCCTTACCCCGGTTTTTGATATATTCAATATCTCTGTGTTTCCGAAGAGTGTTACCGATTTTTTTACAAAATCTGTAAAAAGGATGAAAGAAAGCCGTGTCAAAGATGAACAAAAGCACCGAGTGGATTTTCTCCAACTGATGATTGAC---------------------TCCCAGAATTCTAAAGAAACAGACACCCATAAACCTCTGTCTGATCTGGAGCTTGTGGCCCAGTCTATGACCTTTCTTTTTGCTGGCTATGAGACCACTAGCACTGCTCTTTCCTTTTTGGCTTATGAATTGGCCACTCACCCTGATGTCCAGCAGAAACTACAGGAGGAGATTGATTCGACTTTCCCCAAGAAGGCACCACCTACTTACGATGGCCTAGTACAGATGGAGTATCTGGACATGATGTTGAATGAAACTCTGAGATTACATCCAATCGGTGGCAGACTTGAGAGGGTCTGTAAGAAAGATGTGGAGATCAGTGGTGTGTTCATCCCCAAAGGGACAGTGGTGATGGTGCCAGTGTTCACTCTTCACCGAGACCAGGATCTCTGGCCAGAGCCTGAGGAGTTCCGTCCTGAAAGGTTCAGCAAGAAGAACAAGGACAGCATAAATCCTTACACATACCTGCCTTTTGGAACTGGACCCCGAAACTGCATTGGGATGAGGTTTGCGACCACGAGCATGAAACTTGCCCTTGTCAAAGTCCTGCAGAACTTCTCCTTCAAACCTTGTAAAGAAACACAGATTCACCTGGAAAGGAGCACTCAAGGGGCTGTTAAACTGGAAAAACCCATTGTTCTCAAGGTAGAGCCAAGAGATTGGAGTGTAAACAAAGCCTGA--------------
>XM 032872312 PREDICTED: Lontra canadensis cytochrome P450 3A12-like (LOC116876260) mRNA.
ATGGACCTGATCCCAAGCTTTTCCATGGAAACCTGGCTTCTCCTGGCTACCAGCCTGGTCCTCCTTTATCTATATGGGACCTCCACACATGGACTTTTTAAGAAGCTGGGAATTCCTGGGCCAAAACCTCTGCCTTTTGTGGGAACTGCTCTGGCCTACCGTAAGGGTGTTTCTGTTTTTGACATGGAATGTTTTAGAAAGTATGGAAGAACATGGGGGTTTTATGATGGGCGACAGCCTGTGTTGGCTATCACGGATCCGGATATGATCAAAACAGTACTAGTGAAAGAATGTTACTCTGTCTTCACAAACCGGCGGGCTTTT------GGTCCAGTGGGATTTATGAAAAGTGCACTCTCTTTGTCTGAGGATGAAGAATGGAAGAGGATGCGAACATTGTTGTCTCCTACTTTCACTAGTGGAAAGCTCAAGGAGATGTTTTCTATCATTGGCCAATATGGAGATGTGTTGGTGAAGAATGTGAGGAAGGAGGCTGAGAAAGGCAAGCCTATCAACTTGAAAGACATCTTTGGGGCCTACAGCATGGATGTGATTACCAGCACATCGTTTGGAGTGAACATTGATTCCCTCAACAACCCA------------CAGGATCCCTTCGTGGAAAATACTAAGAAGCTCTTAAAATTTGATTTCCTTGATCCATTATTCTTCTCAATAATACTGTTTCCATTCCTTACCCCAGTTTTTGAAATGCTAAATATCTGGCTATTTCCAAAAAGAGTTACTGATTTTTTCAAGAAATCTGTAGAAAGGATAAAGGAAAGTCGCCTCAAAGATAAACAAAAGCACCGAGTGGACTTTCTTCAGCTGATGATTAAC---------------------TCCCAGAATTCCAAAGAAATGGACACCCCTAAA---------------------------------------------------GGATTCCAAATCTCAATGTATCAAAATCTGTTTCTTTCCTTCCAG------------------------------------------------------------------GCACCACCCACTTATGATGCCCTTGTACAGATGGAGTATCTGGACATGGTGTTGAATGAAACTCTCAGATTATACACAATCGGTGGTAGACTTGAGAGGATTTGTAAGAAAGATGTGGAAATCAGTGGTGTGTTTATTCCCAAAGGGACAGTGGTGATGGTGCCAGTCTTTACTATTCACCGAGACCAGGATCTCTGGCCAGAGCCTGAGGAGTTCCGTCCTGAAAGGTTCAGTAAGAAGAACAAGGACAGCATAAATCCTTATACATATCTGCCTTTTGGAACTGGACCCCGAAACTGCATTGGGATGAGATTTGCGATCATGAACATGAAACTAGCCCTTGTCAGAGTCCTGCAGAACTTCTCCTTCAAACCTTGTAAAGAAACACAGATCCCCATGAAATTAAGCATTCAAGGGTTAATTCAACCAGAAAAACCCATTGTTCTCAAGGTTGAGCCAAGAGATGGCAGTGTGAGTGGAGCCTGA--------------
>XM 032430882.1 PREDICTED: Phoca vitulina cytochrome P450 3A12 (LOC116648714) mRNA
ATGGACCTGATTCCAAGCTTTTCCATGGAAACCTGGCTTCTCCTGGCTACCAGCCTGGTGCTGTTCTATCTATATGGGACCTACACACATGGACTTTTTAAGAAGCTGGGAATTCCTGGGCCAACACCTCTGCCTTTTTTGGGAAATATTCTGGACTACCATAAGGGCTTTTGGAATATTGACAAGGCATATTTTAAGAAATATGGAAGATTTTGGGGGTTTTATGATGGGCGACAGCCTGTGTTGGCTATCACGGATCCGGACATGATCAAAACAGTACTAGTGAAAGAATGTTATTCTGTCTTCACAAACCGGCGGTTTCTT------GGTCCAGTGGGATTTATGAAAAATTCCATTGCTCTGTCTGAGGATGAAGAATGGAAGAGAATACGAACATTGCTGTCTCCAACCTTCACCAGTGGAAAGATGAAAGAGATGTTCCCCATCATTGGCCAGTATGGAGATGTGTTGGTGAGGAACCTGAGGAAGGAGGCAGAGAAAGGCAAACCTATCAACTTGAAAGACATCTTTGGGGCCTACAGCATGGATGTGATTACCAGCACATCATTTGGAGTGAACACTGATTCCCTCAACAACCCA------------CAGGATCCCTTTGTGGAAAATGCCAAGAAGCTCTTCAGATTTGAGTTCTTTGATCCACTTTTGTTCTTAATAGTACTCTTTCCATTCCTTACCCCAGTTTTTGAAATATTAAATATCTGTGTGTTCCCGAAGAGTGTTACTGATTTTTTCACAAAATCTGTAAAAAGGATGAAGGAATGTCGCCTCAAAGATGAACAAAAGCACCGATTGGATTTTCTCCAACTGATGATTAAC---------------------TCCCAGAATTCTAAAGAAACAGACACCCATAAAGCTCTGTCTGATCTGGAACTCGTGGCCCAATCTATGACCTTTCTTTTTGCTGGCTATGAGCCCACTAGCACTGCTCTTTCCTTCTTTGCATATGCATTGGCCACTCACCCTGATGTCCAGCAGAAACTGCAGGAGGAGATTGATGCAACTTTCCCCAATAAGGCACTGCCCACTTACAATGCCCTTGTACAGATGGAGTATCTGGACATGGTGTTGAATGAAAGTTTCAGATTATACCCAGTCACTGGTAGACTTGAGAGGGTCTGTAAGAAAGATGTGGAAATCGGTGGTGTGTTAATTCCCAAAGGGACAGTGGTGATGGTGCCGGTCTTTACTCTTCACCAAGACCTGGATCTCTGGCCAGAGCCTGAGGAGTTCCGTCCTGAAAGGTTCAGTAAGAAGAACAAGGACAGCATAAATCCTTATACATACCTACCTTTTGGAACTGGACCCCGAAACTGCATTGGAATGAGGTTTGCGATCATGAACATGAAACTTGCCCTGGTCAGAGTCTTGCAGAACTTCTCCTTCAAACCTTGTAAAGAAACACAGATCCACCTGAGAATGAGCACTCAAGGGATTATTCAAACAGAAAAACCCATTATTCTCAAGGTTGAGCCAAGAGATGGGAGTGTGGACAGAGCCTGA--------------
>XM 032328302.1 PREDICTED: Mustela erminea cytochrome P450 3A12-like (LOC116581214) mRNA
ATGGACCTGATCCCAAGCTTTTCCATGGAAACCTGGCTTCTCTTGGCTACCAGCCTGGTCCTCCTCTATCTATATGGGACCTCCACACATGGACTTTTTAAGAAGCTGGGAATTCCTGGGCCAAAACCTCTGCCTTTTGTGGGAACTGCTCTTGCCTACCGTAAGGGTTTTTCTGTTTTTGACGAGACATGTTTTAGAAAGTATGGAAGAATGTGGGGGTTTTATGATGGGCGACAGCCTGTGCTGGCTATCACAGATACGGACATGATCAAGACAGTACTAGTGAAAGAATGTTATTCTGTCTTCACAAACCGGCGGTCTTTT------GGTCCAGTGGGATTTATGAAAAGTGCAATCTCTTTGTCTGAGGATGAAGAATGGAAGAGGATGCGAACATTGTTGTCCCCTACTTTCACTAGCGGAAAGCTCAAGGAGATGTTCTCCATCATTGGCCAATATGGAGATGTGCTGGTGAAGAATGTGAGGAAGGAGGCCGAGAAAGGCAAGCCTATCAACTTGAAAGACGTCTTTGGAGCCTACAGCATGGATGTGATTACCAGCACATCGTTTGGAGTGAACATTGATTCCCTCAACAACCCA------------CAGGATCCCTTTGTGGAAAATATTAAGAAGCTCTTAAAATTTGATTTCTTCAATCCATTTTTCTTCTTATTATTACTGTTTCCATTTCTTACCCCAGTTTTTGAAATGTTAAATATCTCACTATTTCCAAAAAGTGTTATTGATTTTTTCAAGAAATCTATAAAGATGATGAAGGAAAGTCGCCTCCAAGATAAACAAAAGCACCGAGTGGATTTTCTTCAGCTGATGATTAAT---------------------TCCCAGAATTCCAAAGAAATAGACACCCATAAAGCTCTGTCTGATCTGGAACTCGTGGCCCAATCTATTATCTTTATTTTTGCTGGCTATGAGACCACTAGCACTTCTCTTTCCTTTCTTGTGTATGAATTGGCCACTCACCCTGATGTCCAACAGAAACTGCAGGAGGAGATTGATTCGACTTTCCCCAAGAAGGCACCACCTACTTATGATGGCCTTGTACAGATGGAGTATCTGGACATGGTGTTGAATGAAATTCAGAGATTATACCCAATCGGTGGTAGACTTGAGAGGGTCTGTAAGAAAGATGTGGAGATCAGTGGTGTGTTTATTCCCAAAGGGACAGTGGTGATGGTGCCAGTCTTTACTCTTCACCGAGACCAGGATCTCTGGCCAGAGCCTGAGGAGTTCCGTCCTGAAAGGTTCAGTAAGAAGAACAAGGACAGCATAAATCCTTATATATACCTGCCCTTTGGAACCGGACCCCGAAATTGCCTTGGGATGAGGTTTGCGATCATGAACATGAAACTTGCCCTTGTCAGAGTCCTGCAGAACTTCTCCTTCAAACCTTGTAAAGAAACACAGATCCCCATGAAATTAAATGTTCAAGGGTTAATTCAACCAGAAAAACCCATTGTTCTCAAGGTTGAGCTAAGAGATGGAGTGTAA--------------------------
>XM 032328297.1 PREDICTED: Mustela erminea cytochrome P450 3A12 (LOC116581213) transcript variant X1 mRNA
ATGGACCTGATCCCAAGCTTTTCCATGGAAACCTGGCTTCTCCTGGCTATCAGCCTGGTCCTCCTCTATCTATATGGGACCTCCACACATGGACTTTTTAAGAAGCTGGGAATTCCTGGGCCCAAACCTCTGCCTTTTGTGGGAACTGCTCTGGCCTACTGTAAGGGTGTTTCTGTTTTTGACACGGAATGTTTTAGAAAGTATGGAAGAATGTGGGGGATTTATGATGGGCGACAACCTGTGTTGGCTATCACGGATCCAGACATGATCAAAACAGTACTAGTGAAAGAATGTTACTCTGTCTTCACAAACCGGCGGGCTCTT------GGTCCAGTGGGATTTATGAAAAGTGCAATCTCTTTGTCTGAGGATGAAGAATGGAAGAGGATGCGAACATTGTTGTCCCCTACTTTCACTAGCGGAAAGCTCAAGGAGATGTTCTCCATCATTGGCCAATATGGAGATGTGCTCGTGAAGAATGTGAGGAAGGAGGCTGAGAAAGGCAAGCCTATCAACTTGAAAGACATCTTTGGGGCCTACAGCATGGATGTGATTACCAGCACATCATTTGGAGTGAACATTGATTCCCTCAACAACCCA------------CAGGATCCTTTTGTGGAAAATACTAAGAAGCTCTTAAAATTTGATTTCCTTGATCCATTCTTCTTCTCAATAATACTGTTTCCATTCCTTACCCCAGTTTTTGAAATGTTAAATATCTGGCTATTTCCAAAAAGAGTTACTGATTTTTTCAAGAAATCTATAGAACGGATGAAGGAAAGTCGCCTCAAAGATAAACAAAAGCACCGAGTGGATTTTCTTCAGCTGATGATTAAC---------------------TCCCAGAATTCCAAAGAAATGGACACCCATAAAGCTCTGTCTGATCTGGAACTCGTGGCCCAATCTATTATCTTTATTTTTGCTGGCTATGAGACCACTAGCACTTCTCTTTCCTTCCTTGTGTATGAATTGGCCACTCACCCTGATGTCCAACAGAAACTGCAGGAGGAGATTGATGCGACTTTCCCCAAGAAGGCACCACCTACTTACGATGGCCTTGTACAGATGGAGTATCTGGACATGGTGTTGAATGAAACTCTGAGATTATACCCAATCGGTGGTAGACTTGAGAGGGTTTGTAAGAAAGATGTGGAAATCAGTGGTGTGTTTATTCCCAAAGGGACAGTGGTGATGGTGCCAGTCTTTACTCTTCACCGACACCAGGATCTCTGGCCAGAGCCTGAGGAGTTCCGTCCTGAAAGGTTCAGCAAGAAGAAAAAGGACAGCATAAATCCTTATACATATCTGCCTTTTGGAACTGGACCCCGAAACTGCATTGGGATGAGGTTTGCGATCATGAACATGAAACTTGCCCTTGTCAGAGTCCTGCAGAACTTCTCCTTCAAACCTTGTAAAGAAACACAGATCCCCATGAAATTAAATGTTCAAGGGTTAATTCAACCAGAAAAACCCATTGTTCTCAAGGTTGAGCCAAGAGATGGCAGTGTGAGTGGAGCCTGA--------------
>XM 032328295.1 PREDICTED: Mustela erminea cytochrome P450 3A12-like (LOC116581212) transcript variant X2 mRNA
ATGGACCTGATTCCAAGCTTTTCCATGGAAACCTGGCTTCTTGTGGCTACCATCCTGGTTCTGTTCTATCTATATGGGACCTCCACACATGGACTTTTTAAGAAGCTGGGAATTCCTGGGCCAAAACCTCTTCCTTTTGTGGGAACTGCTCTGGCCTACCGAAATGGTTTTTGCGATTTTGATGAGAAATGTTTTAGAAAGTATGGAAGAATGTGGGGGTTTTATGATGGGCAACAGCCTGTGTTGGCTACCATGGATCCAGACATGATCAAAACAGTACTAGTGAAAGAATGTTATTCTGTCTTCACAAACCGGCGGTCTTTT------GGTCCTCTGGGATTTATGAAAAATGCCATTTCTATGTCTGAGGATGAACAATGGAAGAGAATACGAACATTGCTGTCTCCAACTTTCACCAGCGGAAAACTCAAGGAGATGTTCCCCATCATTGGCCAGTATGGAGATGTGTTGGTGAGGAACCTGAGGAAGGAGGCAGAGAAAGGCAAACCTATCAACTTGAAAGACATCTTTGGGGCCTACAGCATGGACGTGATTACCAGCACATCATTTGGAGTGAACATTGATTCTCTCAACAACCCA------------CAAGATCCCTTTGTGGAAAATGCCAAGAAGATCTTAAAATTTGATATCCCTGATCCATTTTTACTCTCCATAGTACTCTTTCCATTCCTGACCCCAGTATATGAAATATTAAATATCTGGCTATTTCCCAAAAAAGTTACTGATTTTTTCACAAAATCTATAAAAAGAATGAAGGAAAGTCGCCTAAAAGATAAGCAAAAGCACCGAGTTGATTTACTCCAACTGATGATTAAC---------------------TCCCAGAATTCTAAAGAAGTGAATAACCACAAAGCTCTTTCTGATCTGGAGCTTGTGGCCCAGTCTATTATCTTTATTTTTGCTGGCTACGAGACCACTAGTACTTCTCTTTCCCTCCTTATCTATGAATTGGCCACTCATCCTGATGTTCAACAGAAACTGCAGAAGGAGATTGATGCTACTTTCCCCAATAAGACACTGCCCACTTACGATGCCCTTGTACAGATGGAGTATCTGGACATGGTATTGAGTGAAAGTCTCAGATTATACCCAATCGCTGGGAGACTTGAGAGGGCCTGTAAGAAAGATGTGGAAATCAGTGGTGTCTTCATTCCCAAGGGGATGTTGGTGATAGTGCCAACCTTTTCTCTTCACCGAGACCAGGATCTCTGGCCAGAGCCTGAGGAGTTCCATCCTGAAAGGTTCAGCAAGAAGAACAAGGACAGCATAAATCCTTACACATACCTGCCTTTTGGAACTGGACCCCGAAACTGCATTGGGATGAGGTTTGCGATCATGAACATGAAACTTGCCCTTGTCAGAGTCCTGCAGAACTTCTCCTTCAAACCTTGTAAAGAAACACAGATCCCCCTGAAATTAAGTTCTTATGGGTTAATTCGACCAGAAAAACCCATTGTTCTCAAGATTGAGCCAAGAGATGGGGTGTGA--------------------------
>XM 030300402.1 PREDICTED: Lynx canadensis cytochrome P450 3A12 (LOC115503873) transcript variant X1 mRNA
ATGGACCTGATCCCAAGCTTTTCCACAGAAACCTGGCTTCTCCTGGCTATCAGCCTGGTGCTCCTCTATCTATATGGGACCCACACACATGGACTTTTTAAGAAGCTGGGAATTCCTGGGCCCAAACCTCTGCCTTTTTTGGGAACTGCTCTGGGGTACCGTCAGGGTTTTTGTGAATTTGATGAGAAATGTTTTAGAACGTATGGAAGAATGTGGGGGTTTTATGATGGGCAACAGCCAGTGTTGGCGATCACAGATCCGGACATGATCAAAACAGTACTAGTGAAAGAATGCTATTCTGTCTTCACAAACCGGCGGTCTTTT------GGTCCAGTGGGATTTATGAAAAGTGCCATCTCTCTGTCTGAAGATGAACAATGGAAGAGAATACGAACAGTGCTGTCTCCAACCTTCACCAGTGGAAAACTCAAGGAGATGTTCCCCATTGTTGGCCAGTATGGAGATGTGTTGGTAAGGAACCTGAGGAAGGAGGCAGAGAAAGGCAAGCCTGTCAACTTGAAAGACATCTTGGGGGCCTACAGCATGGATGTGATTACTAGCACATCGTTTGGAGTGAACATTGATTCCCTCAACAACCCA------------CGAGATCCCTTTGTGGAAAATACCAAGAAGCTCTTAAAATTTTCATTTCTGGATCCATTTTTCTTCTCATTATTACTCTTCCCATTCCTTACCCCAATTTTTGAACTATTAAATATCTGGCTGTTTCCAAAAAGTGTCATTAATTTTTTCACAAAATCTGTAAAAAGGATGAAGGAAAGTCGCCTCAAAGATAAACAAAAGCACCGAGTGGATTTGCTTCAGCTGATGATTAAC---------------------TCCCAGAATTCCAAAGAAACGGACACCCATAAAGCTCTGTCTGATCTGGAGCTTGTGGCCCAATCTGTTATCTTTATTTTTGCTGGCTACGAGCCCACCAGCACTTCTCTTTCCTTCCTTGTGTATGAATTGGCCACTCATCCTGATGTCCAGCAGAAACTGCAGGAGGAGATTGATGCAACTTTCCCTAACAAGGCACCTCCCACTTATGATGCTCTTGTACAGATGGAGTATCTTGACATGGTGTTGAATGAAACCCTCAGATTATACCCAATCGCTGGTAGACTTGAGAGGGTCTGTAAGAGAGATGTGGAAATCAGTGGTGTGCTCATTCCCAAAGGGACAGTGGTGATGGTGCCAACCTTTACTCTTCACCGGGACCTGGATCTCTGGCCAGAGCCTGAGGAGTTCCATCCTGAAAGGTTCAGCAAGAAGAACAAGGACAGCATAAATCCTTATATATACCTGCCTTTTGGAACTGGACCCCGAAACTGCATTGGCATGAGGTTTGCGATCATGAACATGAAACTTGCCCTTGTCACACTCCTTCAGAACTTCTCCTTCAAACCTTGTGAAGAAACACAGATCCCCCTGAAATTAAATGCTCAAGGTATTATTCAACCAGAAAAACCCATTGTTCTCAAGGTTGAGCTGAGAGATGGGAGTGTGAGTAGAGCCTGA--------------
>XM 029946900.1 PREDICTED: Suricata suricatta cytochrome P450 3A12 (LOC115298293) mRNA
ATGGACCTGATCCCAAGCTTTTCCACAGAAACGTGGCTTCTCTTGGCTGCCAGCCTGGTGCTCCTCTATCTATATGGGACCTACACACATGGACTTTTTAAGAAGCTGGGAATTCCTGGGCCAACACCACTGCCTTTTTTTGGAACTACTCTAGCCTACCGTAAGGGATTTTGTGATTTTGATGAGAAATGTTTTAGAAAGTATGGAAGAATATGGGGGTTTTATGATGGGCGACAGCCGGTGTTGGCTATCACAGATCCGGACATGATCAAAACAGTACTAGTGAAAGAATGCTATTCTGTCTTCACAAACCGGCGGTCTTTT------GGTCCATTGGGAATTATGAAAAATGCCATTACTATGTCTGAGGATGAACAATGGAAGAGAATACGAACATTGCTGTCTCCAGCCTTCAGCAGTGGAAAGCTCAAGGAGATGTTCCCCATCATTGGTCAGTATGGAGACGTGTTGGTGAGGAACCTGAGGAAGGAGGCAGAGAAAGGCAAGCCTGTCACCTTGAAAGACATTTTGGGAGCCTACAGCATGGATGTGATTACTAGCACATCGTTTGGAGTGCACATTGATTCTCTCAACAACCCA------------CGAGACCCCTTTGTGGAAAATACCAAGAAGCTCTTAAAATTTGGATTTCCTGATCCGTTTTTATTAGCCTTAATACTCTTCCCATTCCTTACCCCAGTTTTTGAAATATTAAATATCTGGCTATTTCCAAAAAGGGTTACTGATTTTTTCACAAAATCTGTAACAAGGATGAAGGAAAGTCGCCTCAAAGATAAACAAAAGCACCGAGTGGATTTGCTTCAGCTGATGATTAAC---------------------TCCCAGAATTCCAAAGAAACGGACACCCATGATGCTCTGTCTGATCTGGAATTAGTGGCTCAATCTGTTATCTTTACTTTTGCTGGCTATGAGCCCACTAGCACTTCTCTCTCCTTCCTTGTGTATGAATTGGCCACTCACCCTGATGTCCAGCAGAAACTGCAGAAGGAGATTGATGTTACTTTCCCAAACAAGGAACCTCCCACTTATGATGCCCTTGTACAGATGGAGTATCTTGACATGGTGTTGAATGAAGCTCTAAGATTGTATCCAACCAATGGTAGACTTGAGAGGGTCTGTAAGAAAGATGTAGAAATCAGTGGGGTGTTCATTCCTAAAGGGACATTGGTGATGGTGCCAACTTTTATTCTTCACCGAGACCTGGATCTCTGGCCAGAGCCTGAGGAGTTCCATCCTGAAAGGTTCAGCAAGAAGAACAAGGACAGCATAAATCCTTATATATACCTGCCTTTTGGAACTGGACCCCGAAACTGCATTGGCATGAGGTTCGCGATCATGAACATGAAACTTGCTGTTGTCAGACTTCTGCAGAACTTCTCCTTCAAGCCTTGTAAAGAAACACAGATCCCTCTGAAATTAAGTGCTCAAGGGTTTATTCTACCAGAAAAACCCATTATTCTCAAGGTTGAGCCAAGAGATGGGAGTGTGACTGGAGCCTGA--------------
>XM 029945742 PREDICTED: Suricata suricatta cytochrome P450 3A12-like (LOC115297553) mRNA.
------------------------------------------------------------------------------------------------------------------------------------------------------------------------------------------------------------------------------------------------------------------------------------------------------------------------------------------------------------------------------------------------------------------------------ATGGACCTGGTCCCA---------------------------AGCTTTTCCACAGAAACCTGGCTTCTCCTG------------------GCTGCCAGCCTGGTGCTC------------------------CTCTATCTGCGACAGCCGGTGTTGGCTATCACAGACCCGGACATGATCAAAACA---------------------------GTGCTAGTGAAAGAATGCTACTCTGTCTTCACAAACCGG---------------------------------------------------------------------CGGATCTCAAATCAAGGACCCAACTTTCTTTCAAACACATGCTGAAAGAACAAGAGGAAACTAAACCCAAAGCAAGTAGAACACCGAGTGGATTTGCTTCAGCTGATGATTAAC---------------------TCCCAGAATTCCAAAGAAAAAGACACTCATAAAGCTCTGTCTGATCTGGAGCTTGTGGCCCAATCTGTTATCTTTATTTTTGCTGGCTATGAGACCACCAGCACTTCTCTTTCTTTCCTTGTGTATGAATTGGCCACTCACCCTGATGTCCAGCAGAAACTGCAGGAGGAGATTGATGCGACTTTCCCCAATAAGGAACCTCCCACTTATGATGCCCTTGTACAGATGGAGTATCTTGACATGGTGTTGAATGAAACTCTCAGATTATACCCAATTGCTGGTAGACTTGAGAGGGTCTGTAAGAGAGATGTGGAAATCAGTGGTGTGTGTATTCCCAAAGGGACACTGGTGATGGTGCCGTCCTATAGTCTTCACCGGGACCCGGATCACTGGCCAGAACCTGAGGAGTTCCATCCTGAAAGGTTCAGCAAGAAGAACAAGGACAACATAAATCCTTATATATACCTGCCGTTTGGAACTGGACCCAGAAACTGCATTGGTATGAGGTTCGCGATCATGAACATGAAACTTGCTGTTGTCAGACTCCTGCAGAATTTCTCCTTCAAACCTTGTGAAGAAACACAGATCCCCCTGAAATTAACCGCTCAGGGTATTATTCAACCAGAAAAACCTATTGTTCTCAAGGTTGAGCTGAGAGATGGAAGTGTGAATAGAGCCTGA--------------
>XM 029945739 PREDICTED: Suricata suricatta cytochrome P450 3A19-like (LOC115297551) mRNA.
---------------------------------------------------------------------------------------------------------------------------------------------------------------------------------------------------------------------------------------------------------------------------ATGCTGCTGCTGCTGGAGGCGAGGTGCAGGCCCTCACAGACCTCTGCTGACTCCCAG------CCCCCAGCC---------AGGATAGCGATTGCTTGTGCAGCAGGAGGC---------AAAGTGCAGGCCCTCAAAGACACTGCTGCAGACTCCCAGCCCCCAGCTGGGATCCAGATCACAGTAGGGGGAGAGAGCAATATCTCTTGGCGTCGGCTG------------------GGATTTGCATTGCTGCTGCCTGAGGCACTGGGCGCTGCTGGAAATGAGCTGCTCTCTCCTGCAGCCGGAAAGTGTGCCCCGGCCTCCACCACCACCAATTTCCTGCTGGGATCAAAGCAAATTATAATTGTTCCAGGTAAATTTTGCATTTTCACTGGCTTTCCATTGCTCTTTTTCTTTACAGTTATTTTCCCATTCCTTACCCCAGTTTTTGAAATATTAAATATCTGGATGTTTCCAAAAAGGGTTACTGAATTTTTCACAAAATCTGTAACAAGGATGAAGGAAAGCCGCCTCAAAGATAAACAAAAGCACCGAGTGGATTTGCTTCAGCTGATGATTAAC---------------------TCCCAGAATTCCGAAGAAATAGACACCCATAAAGCTCTGTCTGATCTGGAGCTTGTGGCCCAATCGATTATCTTTATTTTTGCTGGCTATGAGGCCACCAGCACTTCTCTTTCCTTCCTTGTGTATGAATTGGCCACTCACCCTGATGTCCAGCAGAAGCTGCAGGAGGAGATTGATGTGACTTTCCCCAATAAGGCACCTCCCACTTATGATGCCCTTGTACAGATGGAGTACCTTGACATGGTGTTGAATGAAACTCTCAGATTATACCCAATTGGTGGTAGACTTGAAAGGGTCTGTAAGAAAGATGTGGAAATCAGTGGTGTGTTCATTCCCAAAGGGACAGTGGTGATGGTGCCAACCTATACTCTTCACCGGGACCCGAGTCTCTGGCCAGAGCCTAATGAATTCCATCCTGAAAGGTTCAACAAGAAGAACAAGGACAGCATAAATCCTTATATATACCTGCCTTTTGGAACTGGACCCCGAAACTGCATTGGCATGAGGTTCGCGGTCATGAACATGAAATTTGCTATTGTTAGACTCTTGCAGAACTTCTCCTTCAAGCCTTGTAAAGAAACACAGATCCCCCTGAAATTAACCGCTCAAGCTCTTATTCAACCAGAAAAACCCATTGTTCTCAAGGTTGAGCTGAGAGATGGGAGTGTGAATGGAGCCTGA--------------
>XM 026516220.2 PREDICTED: Ursus arctos horribilis cytochrome P450 3A12-like (LOC113267901) transcript variant X1 mRNA
ATGGACCTGATTCCAAGCTTTTCCACGGAAACCTGGCTCCTCCTGGCTACCAGCCTGGTGCTCCTCTATCTATACGGGACCTCCACACATGGACTTTTTAAGAAGCTGGGAATTCCTGGGCCAACACCTCTGCCTTTCGTGGGAAATATTCTGGACTACCGTAAGGGCTTTTGGAATATTGACAAGAAATGTTTTAAGAAATATGGAAGATTTTGGGGGTTTTATGATGGGCGACAGCCTGTGTTGGCTATCACGGATCCAGAGATGATCAGAACAGTACTAGTGAAAGAATGTTACTCTGTCTTCACAAACCGGCGGTTTTTT------GGTCCAGTGGGATTTATGAAAAATTCCATCTCTCTGTCTGACAATGAAGAATGGAAGAGAATACGAACATTGCTGTCTCCAACCTTCACCAGTGGAAAGATCAAAGAGATGTTCCCCATCATTGGCCAGTATGGAGATGTGTTGGTGAGGAACCTGAGGAAGGAGGCAGAGAAAGGCAAACCTGTCAACTTGAAAGACATCTTTGGGGCCTACAGCATGGATGTGATTACCAGCACATCATTTGGAGTGAACATTGATTCCCTCAACAACCCA------------CAAGATCCCTTTGTGAAAAATGCCAAGAATCTCTTCAGATTTGAGTTCTTTGATCCATTTTTGTTCTTAATATTACTCTTTCCATTCCTTATCCCAGTTTTTGAAAGATTAAATATCTGTGTGTTTCCAAAGAGTGTTACTGACTTTTTCACAAAATCTGTAAAAAAGATGAAAGAAAGTCGCCTCAAAGATAAACAAAAGCACCGAGTGGATTTTCTCCAACTGATGATTAAC---------------------TCCCAGAATTCTGAAGAAACAGACACCCATAAAGCTCTGTCTGATCTGGAGCTTGTGGCCCAATCTATGACCTTTCTTTTTGCGGGCTATGAGACCACTAGCACTTCTCTTTCCTTCTTTGCCTATGAATTGGCCACTCACCCTGATGTCCAGCAGAAACTGCAGGAGGAGATTGATGCGACTTTCCCAAATAAGGCACCACCCACTTACGATGCCCTTGTACAGATGGAATATCTGGACATGGTGTTGAATGAAACTCTCAGGTTATACCCAATCGGTGGTAGACTTGAGAGGGTGTGTAAGAAAGATGTGGAAGTCAGTGGTGTGTTCATTCCCAAAGGGACAGTGGTGATGGTGCCAGTCTTTACTCTTCACCGAGACCAGGATCTCTGGCCAGAGCCTGAGGAGTTCCGTCCTGAAAGGTTCAGTAAGAAGAACAAGGACAGCATAAATCCTTATATATACCTGCCTTTTGGAACTGGACCGCGAAACTGCATTGGGATGAGGTTTGCGATCATGAACATGAAACTCGCCCTTGTCAGAGTCCTGCAGAACTTCTCCTTCAAACCTTGTAAAGAAACACAGATCCACCTGAGAACGAGCACTCAAGGGGTTATTCAAACAGAAGAACCCATTGTTCTCAAGGTTGAGCCAAGAGATGGGAGTGGGAGTGGAGCCTGA--------------
>XM 026019628 PREDICTED: Vulpes vulpes cytochrome P450 3A12-like (LOC112935745) mRNA.
ATGGACCTGATCCCAAGCTTTTCCACAGAAACCTGGCTTCTTCTGGCCACCAGCCTGGTGCTGTTCTACCTCTATGGGACCTACACGCATGGACTTTTTAAGAAGCTGGGAATTCCTGGGCCAACACCTCTGCCTTTTTTGGGAACTGTTCTTGGCTATCGTAATGGTTTTTGTGATTTTGATGAGAAATGTTTTAGAAAGTATGGAAGAGTGTGGGGGTTTTATGATGGCCGACAGCCCGTGTTGGCTATCATGGATCCAGACATGATCAAAGCAGTGCTAGTTAAGGAATGTTATTCTGTCTTCACAAACCGACAGTCTTTT------GGTCCAGTGGGATTTATGAAAAGTGCCATCACTGTGTCTGAGGATGAAGAATGGAAGAGAATACGAACATTGCTGTCCCCAACTTTCACCAGCGGAAAGCTCAAGGAGATGTTTCCCATCATTGGCCAGTATGGAGATATGTTGGTGAGGAACCTGAGGAAGGAGGCAGAGAAAGACAAAGCCATTAGCTTGAAAGACATCTTTGGAGCCTACAGCATGGATGTGATCACCAGCACGTCGTTTGGAGTGAACATTGATTCCCTCAACAACCCA------------CAAGATCCGTTTGTGGAAAATGCCAAGAAGCTCTTAAAATTTGATTTCCGTGATCCATTTTTACTCTCCATAGTATTGTTTCCATTCCTTACTCCACTTTATGAAATGTTAAATATCTGGCTATTTCCAAAGAAAATTACTGATTTTTTCACAAAGTCTGTAAAAAGGATGAAGGAAAGTCGCCTCAAAGATAAACAAAAGCACCGAGTTGATTTTCTGCAACTGATGATTAAC---------------------TCCCAGAATTCTAAAGAAATGAATACCCACAAAGCTCTGTCTGATCTGGAGCTTGTGGCTCAATCTATTATCTTTGTTGTTGCTGGCTATGAGACCACTAGTACTTCTCTCTGCCTCCTTATGTATGAATTGGCCACTCACCCTGATGTCCAGCAGAAACTGCAGAAGGAGATTGATGCGACTTTCCCCAATAAGGCAGCACCTACTTATGATACTCTTGTACAGATGGAGTATCTGGACATGGTGTTGAATGAAAGTCTCAGATTATACCCAATCACTGGTAGGCTTGTAAGGGTCTGTAAGAAAGATGTGGAAATCGGTGGTGTGTTCATTCCTAAAGGGACAGTGGTGATGGTGCCAACCTTTACTCTTCACCAAGACCCGGATATCTGGCCAGAGCCTGAGAAGTTCCAACCTGAAAGGTTCAGTAAGAAGAACAAGGACAGCATAAATCCTTATACATACCTGCCCTTTGGAACTGGACCCCGAAACTGCCTTGGAATGAGATTCGCAATCATGAACATGAAACTTGCCCTCATCAAAGTCCTGCAGAACTTCTCCTTCAAACCTTGTAAAGAAACGCAGATTCCCCTGAAATTAAGTTCTCAAGGGTTAATTCAACCAGAAGAACCCATTGTTCTCAACGTTGAACCAAGAGATGGGAGTGTGCGTGGAGCCTGA--------------
>XM 026019624 PREDICTED: Vulpes vulpes cytochrome P450 3A12-like (LOC112935742) transcript variant X2 mRNA.
------------------------------------------------------------------------------------------------------------------------------------------------------------------------------------------------------------------------------------------------------------ATGGATCCAGACATGATTAAAACAGTGCTAGTGAAAGAATGTTATTCTGTCTTCACAAACCGACGGTCTTTT------GGTCCAGTGGGATTTATGAAAAGTGCCATCACTGTGTCTGAGGATGAAGAATGGAAGAGAATACGAACATTGCTGTCCCCAACTTTCACCAGCGGAAAGCTCAAGGAGATGTTTCCCATCATTGGCCAGTATGGAGATATGTTGGTGAGGAACCTGAGGAAGGAGGCAGAGAAAGACAAAGCCATCAGCTTGAAAGACATCTTTGGAGCCTACAGCATGGATGTGATCACCAGCACGTCGTTTGGAGTGAACATTGATTCCCTCAACAACCCA------------CAAGATCCGTTTGTGGAAAATGCCAAGAAGCTCTTAAAATTTGATTTCCGTGATCCATTTTTACTCTCCATAGTATTGTTTCCATTCCTTACTCCACTTTATGAAATGTTAAATATCTGGCTATTTCCAAAGAAAATTACTGATTTTTTCACAAAGTCTGTAAAAAGGATGAAGGAAAGTCGCCTCAAAGATAAACAAAAGCACCGAGTTGATTTTCTGCAACTGATGATTAAC---------------------TCCCAGAATTCTAAAGAAATGAATACCCACAAAGCTCTGTCTGATCTGGAGCTTGTGGCTCAATCTATTATCTTTGTTGTTGCTGGCTATGAGACCACTAGTACTTCTCTCTGCCTCCTTATGTATGAATTGGCCACTCACCCTGATGTCCAGCAGAAACTGCAGAAGGAGATTGATGCGACTTTCCCCAATAAGGCAGCACCCACTTACGAGGCCCTTGTACAGATGGAGTATCTGGACATGGTGTTGAATGAAAGTCTCAGATTATACCCAATTGCTGGTAGACTAGAGAGGGTCTGTAAGAAAGATGTGGAAATCAGTGGTGTGTTCATTCCCAAAGGGACATTGGTGGTGGTGCCAACATTTACTCTTCACCGAGACTTGGATCTCTGGCCAGAGCCTGAGGAGTTCCAACCTGAAAGGTTCAGTAAGAAGAACAAGGACAGCATAAATCCTTATACATACCTGCCCTTTGGAACTGGACCCCGAAACTGCCTTGGAATGAGATTCGCAATCATGAACATGAAACTTGCCCTCATTAAAGTCCTGCAGAACTTCTCCTTCAAACCTTGTAAAGAAACACAGATTCCCCTGAAATTAAGTTCTCAAGGGTTAATTCGACCAGAAGAACCCATTGTTCTCAAAGTTGAGCCAAGAGATGGGAGTGTGCTGGAGCCTGAATTTCCCTAA-----
>XM 025989350 PREDICTED: Vulpes vulpes cytochrome P450 3A12-like (LOC112912717) mRNA.
------------------------------------------------------------------------------------------------------------------------------------------------------------------------------------------------------------------------------------------------------------------------------------------------------------------------------------------------------------------------------------------------------------------------------------------------------------------------------------------------------------------------------------------------------------------ATGGATGTGATTACCAGCACATCGTTTGGAGTGAACATTGATTCCCTCAACCACCCA------------CAAGATCCGTTTGTGGAAAATACCAAGAATCTCTTAAAATTTGATTTCCTTGACCCATTTTTCTTCTCCATATTACTGTTTCCATTCCTTACTCCGGTTTTTGAAATATTAAATATCTGGCTATTTCCAAAGAAAGTTACTGATTTTTTCAGAAAATCTGTAGAGAGAATGAAGGAAAGTCGCCTAAAAGATAAACAAAAGCACCGAGTGGACTTTCTTCAGCTGATGATTAAC---------------------TCCCAGAATTCCAAAGAAATGGACACTCATAAACGTAAG---------------------------------------------------------------------------------------------------------------CGAAAAGAGCTTCAGAGGGCCATTGATGAGGTGGCTCAGAAACAGGGG---------------------------------------------GTGGTTCCAAGGTGTGGAGGAAGATTTTTAGCAGATGGAATTTTGGCAAATTGA--------------------------------------------------------------------------------------------------------------------------------------------------------------------------------------------------------------------------------------------------------------------------------------------------------------------------------------------------------------------------------------------------------------
>XM 025986193 PREDICTED: Vulpes vulpes cytochrome P450 3A12 (LOC112909983) partial mRNA.
ATGGACCTAATCCCAAGCTTTTCCATGGAAACCTGGCTTCTCCTGGCTACCAGCCTGGTGCTCCTCTATCTGTATGGGACCTACACACATGGGGTTTTTAAGAAGCTAGGAATTCCTGGACCAACACCTCTGCCTTTTGTGGGAACTGCTCTGGGCTACCGTAAGGGTTTTTCTGTTTTTGATGAGAACTGTTTTAGAAAGTATGGAAGAATGTGGGGGTTTTATGATGGGCGACAGCCTGTGCTTGCTATCACAGATCCGGACATGATCAAAACAGTGCTAGTGAAAGAATGTTATTCTGTCTTCACAAACCGGCGGTCTTTA------GGTCCAGTGGGATTTATGAAAAGTGCCATCTCTCTGTCTGAGGATGAAGAATGGAAGAGAATACGAACATTGCTGTCCCCAACCTTCACCAGTGGAAAGCTCAAGGAGATGTTCCCCATCATTGGCCAGTATGGAGATGTGTTGGTGAGGAACCTGAGGAAGGAGGCAGAGAAAGGCAAATCCATCAACTTGAAAGACATCTTTGGAGCCTACAGCATGGATGTGATTACCAGCACATCGTTTGGAGTGAACATTGATTCCCTCAACAACCCA------------CAAGATCCCTTTGTGGAAAATATCAGGAAGCTCTTAAAATTTGATTTCCTTGATCCATTTTTCTTCTCAATATTACTGTTTCCATTCCTTACCCCAGTTTTTGAAGTATTAAATATCTGGCTCTTTCCAAAAAGTGTTACTGATTTTTTCACAAAATCTGTAAAAAGAATGAAGGAAAATCGCCTCAAAGATAAACAAAAGCATCGAGTGGACTTTCTTCAGCTGATGATTAAC---------------------TCCCAGAATTCTAAAGAAACAGACACTCATAAAGCTCTATCTGATTTGGAGCTGGTGGCCCAATCTATTATCTTTATTTTTGCTGGCTATGAGACCACTAGCACTTCTCTTTCCTTCCTTATGTATGAACTGGCCACTCACCCTGATGTCCAGCAGAAACTGCAGGAGGAGATTGATGCGACTTTCCCCAATAAGGCATTGCCCACTTACAATGCCCTT--------------------------------------------------------------------------------------------------------------------------------------------------------------------------------------------------------------------------------------------------------------------------------------------------------------------------------------------------------------------------------------------------------------------------------------------------------------------------------------------
>XM 022500615 PREDICTED: Enhydra lutris kenyoni cytochrome P450 3A12-like (LOC111145608) mRNA.
------------------------------------------------------------------------------------------------------------------------------------------------------------------------------------------------------------------------------------------------------------------------ATGATCAAAACAATACTAGTGAAAGAATGTTATTCTGTCTTCACAAACCGGCGGTTTCTT------GGTCCAGTGGGATTTATGAAAAATTCCATCTCTATGTCTGACGATGAAGAATGGAAGAGAATACGAACATTGCTATCTCCAACCTTCACCAGTGGAAAGATCAAAGAGATGTTCCCCATCATTGGCCAGTATGGAGATATGTTGGTGAGGAACCTGAGGAAGGAGGCAGAGAAAGGCAAACCTATCAACTTGAAAGACATCTTTGGGGCCTACAGCATGGATGTGATTACCAGCACATCGTTTGGCGTGAACATCGATTCCCTCAACAACCCA------------CAGGATCCCTTCATGGAAAATGCCAAGAAGCTCTTCAGATTTGAGTTCTTTGACCCACTTTTGTTCTTAATATTATTCTTTCCATTCCTTACCCCGGTTTTTGATATATTCAATATTTCTGTGTTTCCGAAGAGTGTTACCAATTTTTTTACAAAATCTGTAAAAAGGATGAAAGAAAGTCGTGTCAAAGATGAACAAAAGCACCGAGTGGATTTTCCCCAACTGATGATTGAC---------------------TCCCAGAATTCTAAAGAAACAGACACCCATAAAGCTCTGTCTGATCTGGAGCTCGTGGCCCAGTCTATGACCTTTCTTTTTGCTGGCTATGAGACCACTAGCACTGCTCTTTCCTTCTTGGCATATGAATTGGCGACTCGCCCTGATGTCCAGCAGAAACTACAGGAGGAGATTGATTCGACTTTCCCCAAGAAGACACCACCTACTTACGATGGCCTTGTACAGATGGAGTATCTGGACATGGTGTTGAATGAAACTCTGAGATTACATCCAATCGGTGGCAGACTTGAGAGGGTCTGTAAGAAAGATGTGGAGATCAGTGGTGTGTTCATTCCCAAAGGGACAGTGGTGATGGTGCCAGTGTTTACTCTTCACCGAGACCAGGATCTCTGGCCAGAGCCTGAGGATTTCTGTCCTGAAAGGGTCAGCAAGAAGAACAAGGACAACATAAATCCTTACACATACCTGCCTTTTGGAACTGGACCCCGAAACTGCATTGGGATGAGGTTTGCGACCACGAGCATGAAACTTGCCCTTGTCAAAGTCCTGCAGAACTTCTCCTTCAAACCTTGTAAAGAAACACAGATTCACCTGGAAAGGAGCACTCAAGGGGCTGTTAAACTGGAAAAACCCATTGTTCTCAAGGTAGAGCCAAGAGACTGGAGTGTAAACAAAGCCTGA--------------
>XM 022500610.1 PREDICTED: Enhydra lutris kenyoni cytochrome P450 3A12 (LOC111145602) mRNA
ATGGACCTGATCCCAAGCTTTTCCATGGAAACCTGGCTTCTCCTGGCTACCAGCCTGGTCCTCCTTTATCTATATGGGACCTCCACACATGGACTTTTTAAGAGGCTGGGAATTCCTGGGCCAAAACCTCTGCCTTTTGTGGGAACTGCTCTGGCCTACCTTAAGGGTGTTTCTGTTTTTGACATGGAATGTTTTAGAAAGTATGGAAGAACATGGGGGATTTATGATGGGCGACAGCCTGTGTTGGTTATCACGGATCCGGACATGATCAAAACAGTACTAGTGAAAGAATGTTACTCTGTCTTCACAAACCGGCGGGCTCTT------GGTCCAGTGGGATTTATGAAAAGTGCAATCTCTTTGTCTGAGGATGAAGAATGGAAGAGGATGCGAACATTGTTGTCCCCTACTTTCACTAGTGGAAAGCTCAAGGAGATGTTCTCCATCATTGGCCAATATGGAGATGTGTTGGTGAAGAATGTGAGGAAGGAGGCTGAGAAAGGCAAGCCTATCAACTTGAAAGACATCTTTGGGGCCTACAGCATGGATGTGATTACCAGCACATCGTTTGGAGTGAACATTGATTCCCTCAACAACCCA------------CAGGATCCCTTCGTGGAAAATACTAAGAAGCTCTTAAAATTTGATTTCCTTGATCCATTTTTCTTCTCATTATTACTGTTTCCATTCCTTACCCCAGTTTTTGATATGCTAAATATCTGGCTATTTCCAAAAAGAGTTACTGATTTTTTCAAGAAATCTATAGAAAGGATAAAGGAAAGTCGCCTCAAAGATAAACAAAAGCACCGAGTGGACTTTCTTCAGCTGATGATTAAC---------------------TCCCAGAATTCCAAAGAAATGGACACCCATAAAGCTCTGTCTGATCTGGAACTCGTGGCCCAGTCTATTATCTTTATTTTTGCTGGCTACGAGACCACTAGCACGTCTCTTTCCTTCCTTGTGTATGAACTGGCCACTCATCCTGATGTCCAGCAGAAACTGCAGGAGGAGATTGATGCGACTTTCCCCAAGAAGGCACCACCCACTTATGATGCCCTTGTACAGATGGAGTATCTGGACATGGTGTTGAATGAAACTCTCAGATTATACACAATCGGTGGTAGACTGGAGAGGATTTGTAAGAAAGATGTGGAAATCAGTGGTGTGTTCATTCCCAAAGGGACAGTGGTGATGGTGCCAGTCTTTGCTCTTCACCGAGACCAGGATCTCTGGCCAGAGCCTGAGGAGTTCCGCCCTGAAAGGTTCAGTAAGAAGAACAAGGACAGCATAAATCCTTATACATATCTGCCTTTTGGAACTGGACCACGAAACTGCCTTGGGATGAGGTTTGCGATCATGAACATGAAACTCGCCCTTGTCAGAGTCCTGCAGAACTTCTCCTTCAAACCTTGTAAAGAAACACAGATTCCCATGAAATTAAGCGTTCAAGGGTTAATTCAACCAGAAAAACCCATTGTTCTCAAGGTTGAGCCAAGAGATGGCAGTGTGAGTGGAGCCTGA--------------
>XM 022500609.1 PREDICTED: Enhydra lutris kenyoni cytochrome P450 3A12-like (LOC111145601) mRNA
ATGGACCTGATCCCAAGCTTTTCCATGGAAACCTGGCTTCTCCTGGCTACCAGTCTGGTCTTCCTTTATCTATATGGGACCTCCACACATGGACTTTTTAAGAAGCTGGGAATTCCTGGGCCAAAACCTCTGCCTTTTGTGGGAACTGCTCTGGCCTACCTTAAGGGTTTTTCTGTTTTTGACGAGACATGTTTTAGAAAGTATGGAAGAATGTGGGGGTTTTATGATGGGCGACAGCCTGTGCTGGCTATCACAGATCCGGACATGATCAAAACAGTATTAGTGAAAGAATGTTATTCTGTCTTCACAAACCGGCGGTCTTTT------GGTCCAGTGGGATTTATGAAAAGTGCAATCTCTTTGTCTGAGGATGAAGAATGGAAGAGGATGCGAACATTGCTGTCCCCTACTTTCACCAGTGGAAAGCTCAAGGAGATGTTCTTCATCATTGACCAGTATGGAGATGTGCTGGTGAGGAACCTGAGGAAGGAGGCTGAGAAAGGCAAGCCTATCAACTTGAAAGACATCTTTGGGGCCTACAGCATGGATGTGATTACCAGCACATCATTTGGAGTGAACATTGATTCCCTCAACAACCCA------------CAGGATCCCTTCGTGGAAAATACTAAGAAGCTCTTAAAATTTGATTTCCTTGATCCATTTTTCTTCTCATTATTACTGTTTCCATTCCTTAGCCCCGTTTTTGAAATGTTAAATATCTCACTATTTCCAAAAAGCGTTACTGATTTTTTCAAGAAATCTATAAAGAGAATGAAAGAAAGTCGCCTCAAAGATAAACAAAAGCACCGAGTGGACTTTCTTCAGCTGATGATTAAC---------------------TCCCAGAATTCCAAAGAAATGGACACCCATAAAGCTCTGTCTGATCTGGAACTCATGGCCCAGTCTATTATCTTTATTTTTGCTGGCTACGAGACCACTAGCACGTCTCTTTCCTTCCTTGTGTATGAACTGGCCACTCACCCTGATGTCCAGCAGAAACTGCAGGAGGAGATTGATGCGACTTTCCCCAAGAAGGCACCACCTACTTATGATGGCCTTGTACAGATGGAGTATCTGGACATGGTGTTGAATGAAACTCTGAGATTATACCCAATCGGTGGTAGACTTGAGAGGGTCTGTAAGAAAGATGTGGAAATCAGTGGTGTGTTTATTCCCAAAGGGACAGTGGTGATGGTGCCAGTGTTTACTCTTCACCGAGACCAGGATCTCTGGCCAGAGCCCGAGGAGTTCCGTCCTGAAAGGTTCAGTAAGAAGAACAAGGACAGCATAAATCCTTATACATACCTGCCCTTTGGAACTGGACCACGAAACTGCCTTGGGATGAGGTTTGCGATCATGAACATGAAACTCGCCCTTGTCAGAGTCCTGCAGAACTTCTCCTTCAAACCTTGTAAAGAAACACAGATCCCCATGAAATTAAACGTTCAAGGGTTAATTCAACCAGAAAAACCCATTGTTCTCAAGGCTGAGTTAAGAGATGGAGTGTAA--------------------------
>XM 019422667.1 PREDICTED: Panthera pardus cytochrome P450 3A12-like (LOC109251250) transcript variant X1 mRNA
ATGGACCTGCTCCCAAGCTTTTCCATAGAAACCTGGCTTCTCCTGGCTACCAGCCTGGTGCTCCTGTATCTATATGGGACCTACACACATGGACTTTTTAAGAAGCTCGGAATTCCTGGGCCAAAACCTCTGCCTTTTGTGGGAACTGCTCTGGGGTACCATCAGAGCTTTTGTGAATTTGACAAGAAATGTTTTAAAACATATGGAAGAATGTGGGGGTTTTATGATGGGCGGCAGCCAGTGTTGGCGATCACAGATCCAGACATGATCAAAACAGTACTAGTGAAAGAATGCTATTCTGTCTTCACAAACCGGCGGAGTCTT------GGTCCAGTAGGATTTATGAAAAGTGCCATTTCTCTGTCTGAGGATGAACAATGGAAGAGAATACGAACAGTGCTGTCTCCAACCTTCACCAGTGGGAAGCTCAAGGAGATGTTCCCCATCATTGGCCAGTATGGAGATGTGTTGGTGAGGAACCTGAGGAAGGAGGCAGAGAAAGGCAATCCTGTCACCTTGAAAGACATCTTTGGGGCCTACAGCATGGATGTGATTACTGGTACCTCCTTTGGAGTGAACATTGATTCCCTCAACAACCCA------------CAAGATCCCTTTGTGGAAAATACGAAGAATCTCTTAAAATTTTCCTTCCTTGATCCACTTTTCTTCTCAAATATACTCTTCCCATTCCTTACCCCAGTTTTTGAACTATTAAATATCTGGATGTTTCCAAAAAAAGTTACTGATTTTTTCACAAAATCTGTAAAAAGGATGAAGGAAAGTCGCCTCAAAGATAAACAAAAGCACCAAGTGGATTTGCTCCAGCTGATGATTAAC---------------------TCCCAGAATTCCAAAGAAACAGACACCCATAAAGCTCTGTCTGATCTAGAGCTTGTGGCCCAATCTATTATGTTTATTTTTGCTGGCTATGAGACCACAAGCACTTCTCTTTCCTTCCTTGTGTATGAATTGGCCACTCACCCTGATGTCCAGCAGAAACTGCAGGAGGAGATTGATGCGACTTTCCCCGATAAGGCACCTCCCACTTATGATGCCCTTGTACAGATGGAGTATCTTGACATGGTGTTGAATGAAGCTCTCAGATTATATCCAATCGTTGGTAGACTTGAGAGGGTCTGTAAGAGAGATGTGGAAATCAGTGGTGTGTTCATTCCCAAAGGGGCAGTAGTGATGGTGCCAACTTTTACTCTTCACCGGGACCTGGATCTCTGGCCAGAGCCTGAGGAATTCTGTCCTGAAAGGTTCAACAAGAAGAACAAGGATAGTATAAATCCTTATATATACCTGCCTTTTGGAACTGGACCCCGAAACTGCATTGGCATGAGGTTCGCGATTATGAACATGAAACTTGCCCTTGTCAGAGTCCTGCAGAACTTCTCCTTCAAGCCTTGTAAAGAAACACAGATCCCACCGAAATTAAACGCTCTAAGTATTATTCAACCAGAAAAACCCATTGTTCTCAAGGTTGAGCTGAGAGATGGGAGTGTGAATCGAGCTTGA--------------
>XM 019422666.1 PREDICTED: Panthera pardus cytochrome P450 3A12 (LOC109251249) mRNA
ATGGACCTGATCCCAAGCTTTTCCATAGAAACCTGGCTTCTCCTGGCTACCAGCCTGGTGCTTCTCTATCTATATGGGACCCACACACATGGACTTTTTAAGAAGCTGGGAATTCCTGGGCCAAAACCTCTGCCTTTTGTGGGAACTGCTCTGGGGTACCGTCAGGGTTTTTGTGAATTTGATGAGAAATGTTTTAGAACGTATGGAAGAATGTGGGGGTTTTATGATGGGCAGCAGCCAGTGTTGGCGATCACAGATCCGGACATGATCAAAACAGTACTAGTGAAAGAATGCTATTCTGTCTTCACAAACCGGCGGAGTCTT------GGTCCAGTGGGATTTATGAAAAGTGCCATCTCTCTGTCTGAAGATGAACAATGGAAGAGAATACGAACAGTGCTGTCTCCAACCTTCACCAGTGGAAAACTCAAGGAGATGTTCCCCATCGTTGGCCAGTATGGAGATGTGTTGGTGAGGAACCTGAGGAAGGAGGCAGAGAAAGGCAAGCCTGTCACCTTGAAAGACATCTTGGGGGCCTACAGCATGGATGTGATTACTAGCACATCGTTTGGAGTGAACATTGATTCCCTCAACAACCCA------------CGAGATCCCTTTGTGGAAAATACCAAGAAGCTCTTAAAATTTTCGTTTCTGGATCCATTTTTCTTCTCATTATTACTCTTCCCATTCCTTACCCCAGTTTTTGAACTATTAAATATCTGGCTGTTTCCAAAAAGTGTCATTAATTTTTTCACAAAATCTGTAAAAAGGATGAAGGAAAGTCGCCTCAAAGATAAACAAAAGCACCGAGTGGATTTGCTTCAGCTGATGATTAAC---------------------TCCCAGAATTCCAAAGAAACGGACACCCATAAAGCTCTGTCTGATCTGGAGCTCGTGGCCCAATCTGTTATCTTTATTTTTGCTGGCTATGAGCCCAGCAGCACTTCTCTTTCCTTCCTTGTGTATGAATTGGCCACTCATCCTGATGTCCAGCAGAAACTGCAGGAGGAGATTGATGCAACTTTCCCTAACAAGGCACCTCCCACTTATGATGCTCTTGTACAGATGGAGTATCTTGACATGGTGTTGAATGAAACCCTCAGATTATACCCAATCGCTGGTAGACTTGAGAGGGTCTGTAAGAGAGATGTGGAAATCAGTGGTGTGTTCATTCCCAAAGGGACAGTGGTGATGGTGCCAACCTTTACTCTTCACCGGGACCTGGATCTCTGGCCAGAGCCTGAGGAGTTCCATCCTGAAAGGTTCAGCAAGAAGAACAAGGACAGCATAAATCCTTATATATACCTGCCTTTTGGAACTGGACCCCGAAACTGCATTGGCATGAGGTTTGCGATCATGAACATGAAACTTGCCCTTGTCACACTCCTTCAGAACTTCTCCTTCAAACCTTGTGAAGAAACACAGATCCCCCTGAAATTAAATGCTCAAGGTATTATTCAACCAGAAAAACCCATTGTTCTCAAGGTTGAGCTGAGAGATGGGAGTGTGAGTAGAGCCTGA--------------
>XM 015079337.2 PREDICTED: Acinonyx jubatus cytochrome P450 3A12 (LOC106981197) mRNA
ATGGACCTGATCCCAAGCTTTTCCACAGAAACCTGGCTTCTCCTGGCTATCAGCCTGGTGCTCCTCTATCTATATGGGACCCACACACATGGACTTTTTAAGAAGCTGGGAATTCCTGGGCCAAAACCTCTGCCTTTTTTGGGAACTGCTCTGGGGTACCGTCAGGGTTTTTGTGAATTTGATGAGAAATGTTTTAGAACGTATGGAAGAATGTGGGGGTTTTATGATGGGCGACAGCCAGTGTTGGCGATCACAGATCCGGACATGATCAAAACAGTACTAGTGAAAGAATGCTATTCTGTCTTCACAAACCGGCGGTCTTTT------GGTCCAGTGGGATTTATGAAAAGTGCCATCTCTCTGTCTGAAGATGAACAATGGAAGAGAATACGAACAGTGCTGTCTCCAACCTTCACCAGTGGAAAACTCAAGGAGATGTTCCCCATTGTTGGCCAGTATGGAGATGTGTTGGTGAGGAACCTGAGGAAGGAGGCAGAGAAAGGCAAGCCCGTCAATTTGAAAGACATCTTGGGGGCCTACAGCATGGATGTGATTACTAGCACATCGTTTGGAGTGAACATTGATTCCCTCAACAACCCA------------CGAGATCCCTTTGTGGAAAATACCAAGAAGCTCTTAAAATTTTCATTTCTGGATCCATTTTTCTTCTCATTATTACTCTTCCCATTCCTTACCCCAATTTTTGAACTATTAAATATCTGGCTGTTTCCAAAAAGTGTCATTAATTTTTTCACAAAATCTGTAAAAAGGATGAAGGAAAGTCGCCTCAAAGATAAACAAAAGCACCGAGTGGATTTGCTTCAGCTGATGATTAAC---------------------TCCCAGAATTCCAAAGAAACGGACACCCATAAAGCTCTGTCTGATCTGGAGCTCGTGGCCCAATCTGTTATCTTTATTTTTGCTGGCTATGAGCCCACCAGCACTTCTCTTTCCTTCCTTGTGTATGAATTGGCCACTCACCCTGATGTCCAGCAGAAACTGCAGGAGGAGATTGATGCAACTTTCCCTAACAAGGCACCTCCCACTTATGATGCTCTTGTACAGATGGAGTATCTTGACATGGTGTTGAATGAAACCCTCAGATTATACCCAATCGCTGGTAGACTTGAGAGGGTCTGTAAGAGAGATGTGGAAATCAGTGGTGTGTTCATTCCCAAAGGGACAGTGGTGATGGTGCCAACTTTTACTCTTCACCGGGACCTGGATCTCTGGCCAGAGCCTGAGGAGTTCCATCCTGAAAGGTTCAGCAAGAAGAACAAGGACAGCATAAATCCTTACATATACCTGCCTTTTGGAACTGGACCCCGAAACTGCATTGGCATGAGGTTTGCGATCATGAACATGAAACTTGCCCTTGTCACACTCCTTCAGAACTTCTCCTTCAAACCTTGTGAGGAAACACAGATCCCCCTGAAATTAAATGGTCAAGGTATTATTCAACCAGAAAAACCTATTGTTCTCAAGGTTGAGCTGAGAGATGGGAGTGTGAGTAGAGCCTGA--------------
>XM 015079336.2 PREDICTED: Acinonyx jubatus cytochrome P450 3A12-like (LOC106981196) transcript variant X1 mRNA
ATGGACCTGATCCCAAGCTTTTCCATAGAAACCTGGCTTCTTCTGGCTACCAGCCTGGTGCTCCTCTATCTATATGGGACCTACACACATGGACTTTTTAAGAAGCTCGGAATTCCTGGGCCAAAACCTCTGCCTTTTGTGGGAACTGCTCTGGGGTACCGTCAGGGCTTTTGTGAATTTGACGAGAAATGTTTTAAAACATATGGAAGAATGTGGGGGTTTTATGATGGGCGACAGCCAGTGTTGGCGATCACAGATCCAGACACGATCAAAACAGTACTAGTGAAAGAATGCTATTCTGTCTTCACAAACCGGCGGTCTCTT------GGTCCAGTGGGACTTATGAAAAGTGCCATTTCTCTGTCTGAGGATGAACAATGGAAGAGAATACGAACAGTGCTGTCTCCAACCTTCACCAGTGGGAAGCTCAAGGAGATGTTCCCCATCATTGGCCAGTATGGAGATGTGTTGGTGAGGAACCTGAGGAAGGAGGCAGCAAAAGGCAGTCCTGTCACCTTGAAAGACATCTTTGGGGCCTACAGCATGGATGTGATTACTGGTACCTCCTTTGGAGTGAACATTGATTCCCTCAACAACCCA------------CAAGATCCCTTTGTGGAAAATACGAAGAATCTCTTAAAATTTTCCTTCCTTGATCCACTTTTCTTCTCAGTATTACTCTTCCCATTCCTTACCCCAATTTTTGAACTATTAAATATCTGGATGTTTCCAAAAAAAGTTACTGATTTTTTCACAAAATCTGTAAAAAGGATGAAGGAAAGTCGCCTCAAAGATAAACAAAAGCACCGAGTGGATTTGCTCCAGCTGATGATTAAC---------------------TCCCAGAATTCCAAAGAAACAGACACCTATAAAGCTCTGTCTGATCTAGAGCTTGTGGCCCAATCTATTGTGTTTATTTTTGCTGGCTATGAGACCACAAGCACTTCTCTTTCCTTCCTTGTGTATGAATTGGCCACTCACCCTGATGTCCAGCAGAAACTGCAGGAGGAGATTGATGCGACTTTCCCCGATAAGGCCCCTCCCACTTATGATGCCCTTGTACAGATGGAGTATCTTGACATGGTGTTGAATGAAGCTCTCAGATTATATCCAATCGCTGGTAGACTTGAGAGGGTCTGTAAGAGAGATGTGGAAATCAGTGGTGTGTTCATTCCCAAAGGGACAGTGGTGATGGTGCCAACCTTTATTCTTCACCGGGACCTGGATCTCTGGCCAGAGCCTGAGGAATTCTGTCCTGAAAGGTTCAGCAAGAAGAACAAGGATAGTATAAATCCTTATATATACCTGCCTTTTGGAACTGGACCCCGAAACTGCATTGGCATGAGGTTCGCGATTATGAACATGAAACTTGCCCTTGTCAGAGTCCTGCAGAACTTCTCCTTCAAGCCTTGTAAAGAAACACAGATCCCACTGAAATTAAACGCTCTAAGTATTATTCAACCAGAAAAACCCATTGTTCTCAAGGTTGAGCTGAGAGATGGGAGTGTGAATGGAGCTTGA--------------
>XM 008698388.2 PREDICTED: Ursus maritimus cytochrome P450 3A12-like (LOC103669999) transcript variant X1 mRNA
ATGGACCTGATTCCAAGCTTTTCCACGGAAACCTGGCTCCTCCTGGCTACCAGCCTGGTGCTCCTCTATCTATACGGGACCTCCACACATGGACTTTTTAAGAAGCTGGGAATTCCTGGGCCAACACCTCTGCCTTTCGTGGGAAATATTCTGGACTACCGTAAGGGCTTTTGGAATATTGACAAGAAATGTTTTAAGAAATATGGAAGATTTTGGGGGTTTTATGATGGGCGACAGCCTGTGTTGGCTATCACGGATCCAGAGATGATCAGAACAGTACTAGTGAAAGAATGTTACTCTGTCTTCACAAACCGGCGGTTTTTT------GGTCCAGTGGGATTTATGAAAAATTCCATCTCTCTGTCTGACAATGAAGAATGGAAGAGAATACGAACATTGCTGTCTCCAACCTTCACCAGTGGAAAGATCAAAGAGATGTTCCCCATCATTGGCCAGTATGGAGATGTGTTGGTGAGGAACCTGAGGAAGGAGGCAGAGAAAGGCAAACCTGTCAACTTGAAAGACATCTTTGGGGCCTACAGCATGGATGTGATTACCAGCACATCATTTGGAGTGAACATTGATTCCCTCAACAACCCA------------CAAGATCCCTTTGTGAAAAATGCCAAGAATCTCTTCAGATTTGAGTTCTTTGATCCATTTTTGTTCTTAATATTACTCTTTCCATTCCTTATCCCAGTTTTTGAAAGATTAAATATCTGTGTGTTTCCAAAGAGTGTTACTGACTTTTTCACAAAATCTGTAAAAAAGATGAAAGAAAGTCGCCTCAAAGATAAACAAAAGCACCGAGTGGATTTTCTCCAACTGATGATTAAC---------------------TCCCAGAATTCTGAAGAAACAGACACCCATAAAGCTCTGTCTGATCTGGAGCTTGTGGCCCAATCTATGACCTTTCTTTTTGCGGGCTATGAGACCACTAGCACTTCTCTTTCCTTCTTTGCCTATGAATTGGCCACTCACCCTGATGTCCAGCAGAAACTGCAGGAGGAGATTGATGCGACTTTCCCAAATAAGGCACCACCCACTTACGATGCCCTTGTACAGATGGAATATCTGGACATGGTGTTGAATGAAACTCTCAGGTTATACCCAATCGGTGGTAGACTTGAGAGGGTGTGTAAGAAAGATGTGGAAGTCAGTGGTGTGTTCATTCCCAAAGGGACAGTGGTGATGGTGCCAGTCTTTACTCTTCACCGAGACCAGGATCTCTGGCCAGAGCCTGAGGAGTTCCGTCCTGAAAGGTTCAGTAAGAAGAACAAGGACAGCATAAATCCTTATATATACCTGCCTTTTGGAACTGGACCGCGAAACTGCATTGGGATGAGGTTTGCGATCATGAACATGAAACTCGCCCTTGTCAGAGTCCTGCAGAACTTCTCCTTCAAACCTTGTAAAGAAACACAGATCCACCTGAGAACGAGCACTCAAGGGGTTATTCAAACAGAAGAACCCATTGTTCTCAAGGTTGAGCCAAGAGATGGGAGTGGGAGTGGAGCCTGA--------------
>XM 008698387.2 PREDICTED: Ursus maritimus cytochrome P450 3A12-like (LOC103669998) mRNA
ATGGACCTGATTCCAAGCTTTTCCACGGAAACCTGGCTTCTCCTGGCTACCAGCCTGGTGCTCCTCTATCTATATGGGACCTACACACATGGACTTTTTAAGAAGCTGGGAATTCCTGGGCCAACACCTCTGCCTTTTGTGGGAACTGTTCTGGCCTACCGAAACGGCTTTTGTGATTTTGATGAGAAATGTTTTAGAAAGTATGGAAGAATGTGGGGGTTTTATGATGGGCGACAGCCCGTGTTGGCTATCACGGATCCAGACATGATCAAAACAGTACTAGTGAAAGAATGTTATTCTGTCTTCACAAACCGGCGGTCTTTT------GGTCCTGTGGGATTTATGAAAAATGCCATCACTATGTCTGAAGATGAACAATGGAAGAGAATACGAACATTGCTGTCTCCAACTTTCACCAGCGGAAAGCTCAAGGAGATGTTCCCCATCATTGGCCAGTATGGAGATGTGTTGGTGAGGAACCTGAGGAAGGAGGCAGAGAAAGGCAAACCTATCAACTTGAAAGACATTTTTGGGGCCTACAGCATGGATGTGATTACCAGCACATCATTTGGAGTGAACATTGATTCCCTCAACAACCCA------------CAAGATCCCTTTGTGGAAAATGCCAAGAAGATCTTAAAATTTGATTTCCCTGATCCATTTTTACTCTCTTTAATACTCTTTCCATTCCTTACCCCAATTTTTGAAAGATTAAATATCTGGCTATTTCCCAAGAAAGTTACTGATTTTTTCACAAAATCTGTAAAAAGGATGAAGGAAAGTCGCCTCAAAGATAAACAAAAGCACCGAGTGGATTTTCTCCAACTGATGATTAAC---------------------TCCCAGAATTCCAAGGAAATGAATACCCACAAAGCTCTGTCTGATCTGGAGCTCGTGGCCCAATCTATTATCTTTATTTTTGCTGGCTATGAGACCACTAGTACTTCTCTTTCCCTGCTTATGTATGAATTGGCCACTCACCCTGATGTCCAGCAGAAACTGCAGGAGGAGATTGATGCCACTTTCCCCAATAAGGCATTGCCCACTTATGATGCCCTGGCACAGATGGAATATCTGGACATGGTGCTGAATGAAAGTCTCAGATTATACCCAATTGCTGGTAGACTCGAGAGGATGTGTAAGAAAGATGTGGAAATCAGTGGTGTGTTCATTCCCAAGGGGACATTAGTGATAGTGCCAACCTTTAGTCTTCACCGAGACCTGGATCTCTGGCCAGAGCCTGAGGAATTCCATCCTGAAAGGTTCAGTAAGAAGAACAAGGACAGCATAAATCCTTATACATATATGCCTTTTGGAACTGGACCGCGAAACTGCCTTGGAATGAGGTTTGCGATCATGAACATGAAACTTGCCCTTGTCAGAGTCCTGCAGAACTTCTCCTTCCAACCTTGCAAAGAAACACAGATTCCCCTGAAATTAAGTGCTCAAGGGTTAATTCGACCAGAAAAACCCATTGTTCTCAAGGTTGAGCCAAGAGATGGGAGTGTGAACAGAGCCTGA--------------
>XM 008698381.2 PREDICTED: Ursus maritimus cytochrome P450 3A12 (LOC103669994) mRNA
ATGGACCTGATTCCAAGCTTTTCCATGGAAACCTGGCTTCTCCTGGCTACCAGCCTGGTGCTCCTCTATCTATACGGGACCTACACACATGGACTTTTTAAGAAGCTGGGAATTCCTGGGCCAACACCTCTGCCTTTTGTGGGAACCATTCTGGCCTACCGAAACGGTATTACTGTTTTTGACGAGAAATGTTTTAGAAAGTATGGAAGAATGTGGGGGTTATATGATGGGCGACAGCCTGTGTTGGCTATCACGGATCCAGACATGATCAAAACAGTACTAGTGAAGGAATGTTATTCTGTCTTCACAAACCGACGGTCTTTT------GGTCCAACGGGATTTATGAAAAGTGCAATCACTTTGTCTGAGGATGAAGAATGGAAGAGAATACGAACATTGCTATCTCCAACCTTCACTAGCGGAAAGCTCAAGGAGATGTTCCCCATCATTGGCCAGTATGGAGATGTGTTGGTGAGGAACCTGAGGAAGGAGGCAGAGAAAGGCAACCACGTCATGTTGAAAGACATCTTTGGGGCCTACAGCATGGATGTGATTACTAGCACATCATTTGGAGTGAACATTGATTCCCTCAACAACCCA------------CAAGATCCTTTTGTAGAAAATATTAAGAAGCTCTTAAAATTTGATTTCTTTGATCCATTTTTCTTCTCAATATTACTGTTTCCATTCCTTACCCCAGTTTTTGAAATATTAAATATCTACCTATTTCCAAAGAAAGTTACTGATTTTTTCACAAAATCTGTAAAAAGGATGAAGGAAAGTCGCCTCAAAGATAAACAAAAGCACCGAGTGGATTTTCTTCAGCTGATGATTAAC---------------------TCCCAGAATTCCAGAGAAATGGACACCCATAAAGCTCTCTCTGATCTGGAGCTCGTGGCCCAATCTATTATCTTTATTTTTGCTGGCTATGAGACCACTAGCACTTCTCTTTCCTTCCTTGTGTATGAATTGGCCACTCACCCTGATGTCCAGCAGAAACTGCAGGAGGAGATTGATGCCACTTTCCCCAATAAGGCACTGCCCACTTACGATGCCCTTGCACAGATGGAATATCTGGACATGGTGTTGAATGAAACTCTCAGATTATACCCAATCGGTGGTAGACTTGAGAGGCTGTGTAAGAAAGATGTGGAAATCAGTGGTGTGTTCATTCCCAAAGGGACAGTGGTGATGGTGCCAGTCTTTACTCTTCACCGAGACCAGGATCTCTGGCCAGAGCCTGAGGAGTTCCGTCCTGAAAGGTTCAGTAAGAAGAACAAGGACAGCATAAATCCTTATATATACCTGCCTTTTGGAACTGGACCGCGAAACTGCCTTGGGATGAGGTTTGCGATCATGAACATGAAACTCGCCCTTGTCAGAGTCCTGCAGAACTTCTCCTTCAAACCTTGTAAAGAAACACAGATCCCCCTGAAATTATATACTCAAGGGTTAATTCGACCAGAAAAACCCATTGTTCTCAAGGTTGAGCCAAGAGATGGGAGTGTGAGTGGAGCCTGA--------------
>XM 007081063.3 PREDICTED: Panthera tigris cytochrome P450 3A12-like (LOC102957670) mRNA
ATGGACCTGCTCCCAAGCTTTTCCATAGAAACCTGGCTTCTCCTGGCTACCAGCCTGGTGCTCCTCTATCTATATGGGACCTACACACATGGACTTTTTAAGAAGCTCGGAATTCCTGGGCCAAAACCTCTGCCTTTTGTGGGAACTGCTCTGGGGTACCGTCAGAGCTTTTGTGAATTTGACAAGAAATGTTTTAAAACATATGGAAGAATGTGGGGGTTTTATGATGGGCGGCAGCCAGTGTTGGCGATCACAGATCCAGACATGATCAAAACAGTACTAGTGAAAGAATGCTATTCTGTCTTCACAAACCGGCGGAGTCTT------GGTCCAGTGGGATTTATGAAAAGTGCCATTTCTCTGTCTGAGGATGAACAATGGAAGAGAATACGAACAGTGCTGTCTCCAACCTTCACCAGTGGGAAGCTCAAGGAGATGTTCCCCATCATTGGCCAGTATGGAGATGTGTTGGTGAGGAACCTGAGGAAGGAGGCAGAGAAAGGCAATCCTGTCACCTTGAAAGACATCTTTGGGGCCTACAGCATGGATGTGATTACTGGTACCTCCTTTGGAGTGAACATTGATTCCCTCAACAACCCA------------CAAGATCCCTTTGTGGAAAATACGAAGAATCTCTTAAAATTTTCCTTCCTTGATCCACTTTTCTTCTCAAATATACTCTTCCCATTCCTTACCCCAGTTTTTGAACTATTAAATATCTGGCTGTTTCCAAAAAAAGTTACTGATTTTTTCACAAAATCTGTAAAAAGGATGAAGGAAAGTCGCCTCAAAGATAAACAAAAGCACCAAGTGGATTTGCTCCAGCTGATGATTAAC---------------------TCCCAGAATTCCAAAGAAACAGACACCCATAAAGCTCTGTCTGATCTAGAGCTTGTGGCCCAATCTATTATGTTTATTTTTGCTGGCTATGAGACCACAAGCACTTCTCTTTCCTTCCTTGTGTATGAATTGGCCACTCACCCTGATGTCCAGCAGAAACTGCAGGAGGAGATTGATGCGACTTTCCCCGATAAGGCACCTCCCACTTATGATGCCCTTGTACAGATGGAGTATCTTGACATGGTGTTGAATGAAGCTCTCAGATTATATCCAATCGTTGGTAGACTTGAGAGGGTCTGTAAGAGAGATGTGGAAATCAGTGGTGTGTTCATTCCCAAAGGGGCAGTAGTGATGGTGCCAACCTTTACTCTTCACCGGGACCTGGATCTCTGGCCAGAGCCTGAGGAATTCTGTCCTGAAAGGTTCAACAAGAAGAACAAGGATAGTATAAATCCTTATATATACCTGCCTTTTGGAACTGGACCCCGAAACTGCATTGGCAAGAGGTTCGCGATTATGAACATGAAACTTGCCCTTGTCAGAGTCCTGCAGAACTTCTCCTTCAAGCCTTGTAAAGAAACACAGATCCCACCGAAATTAAACGCTCTAAGTATTATTCAACCAGAAAAACCCATTGTTCTCAAGGTTGAGCTGAGAGATGGGAGTGTGAATCGAGCTTGA--------------
>XM 007081062.3 PREDICTED: Panthera tigris cytochrome P450 3A12 (CYP3A131) transcript variant X2 mRNA
ATGGACCTGATCCCAAGCTTTTCCACAGAAACCTGGCTTCTCCTGGCTACCAGCCTGGTGCTTCTCTATCTATATGGGACCCACACACATGGACTTTTTAAGAAGCTGGGAATTCCTGGGCCAAAACCTCTGCCTTTTTTTGGAACTGCTCTGGGGTACCGTCAGGGTTTTTGTGAATTTGATGAGAAATGTTTTAGAACGTATGGAAGAATGTGGGGGTTTTATGATGGGCGACAGCCAGTGTTGGCGATCACAGATCCGGACATGATCAAAACAGTACTAGTGAAAGAATGCTATTCTGTCTTCACAAACCGGCGGAGTCTT------GGTCCAGTGGGATTTATGAAAAGTGCCATCTCTCTGTCTGAAGATGAACAATGGAAGAGAATACGAACATTGCTGTCTCCAACCTTCACCAGTGGAAAACTCAAGGAGATGTTCCCCATCGTTGGCCAGTATGGAGATGTGTTGGTGAGGAACCTGAGGAAGGAGGCAGAGAAAGGCAAGCCCGTCACCTTGAAAGACATCTTGGGGGCCTACAGCATGGATGTGATTACTAGCACATCGTTTGGAGTGAACATTGATTCCCTCAACAACCCA------------CGAGATCCCTTTGTGGAAAATACCAAGAAGCTCTTAAAATTTTCGTTTCTGGATCCATTTTTCTTCTCATTATTACTCTTCCCATTCCTTAACCCAGTTTTTGAACTATTAAATATCTGGCTGTTTCCAAAAAGTGTCATTAATTTTTTCACAAAATCTGTAAAAAGGATGAAGGAAAGTCGCCTCAAAGATAAACAAAAGCACCGAGTGGATTTGCTTCAGCTGATGATTAAC---------------------TCCCAGAATTCCAAAGAAACGGACACCCATAAAGCTCTGTCTGATCTGGAGCTCGTGGCCCAATCTGTTATCTTTATTTTTGCTGGCTATGAGCCCACCAGCACTTCTCTTTCCTTCCTTGTGTATGAATTGGCCACTCATCCTGATGTCCAGCAGAAACTGCAGGAGGAGATTGATGCAACTTTCCCTAACAAGGCACCTCCCACTTATGATGCTCTTGTACAGATGGAGTATCTTGACATGGTGTTGAATGAAACCCTCAGATTATACCCAATCGCTGGTAGACTTGAGAGGGTCTGTAAGAGAGATGTGGAAATCAGTGGTGTGTTCATTCCCAAAGGGACAGTGGTGATGGTGCCAACCTTTACTCTTCACCGGGACCTGGATCTCTGGCCAGAGCCTGAGGAGTTCCATCCTGAAAGGTTCAGCAAGAAGAACAAGGACAGCATAAATCCTTATATATACCTGCCTTTTGGAACTGGACCCCGAAACTGCATTGGCATGAGGTTTGCGACCATGAACATGAAACTTGCCCTTGTCACACTCCTTCAGAACTTCTCCTTCAAACCTTGTGAAGAAACACAGATCCCCCTGAAATTAAATGCTCAAGGTATTATTCAACCAGAAAAACCCATTGTTCTCAAGGTTGAGCTGAGAGATGGGAGTGTGAGTAGAGCCTGA--------------
>NM 001246271.1 Felis catus cytochrome P450 family 3 subfamily A member 132 (CYP3A132) mRNA
ATGGACCTGATCCCAAGCTTTTCCATAGAAGCCTGGCTTCTTCTGGCTACCAGCCTGGTGCTCCTCTATCTATATGGGACCTACACACATGGACTTTTTAAGAAGCTCGGAATTCCTGGGCCAAAACCTCTGCCTTTTGTGGGAACGGCTCTGGGGTACCGTCAGGGCTTTTGTGCATTTGACGAGAAATGCTTTAAAACATATGGAAGAATGTGGGGGTTTTATGATGGGCGACAGCCAGTGTTGGCGATCACAGATCCGGACATGATCAAAACAGTACTAGTGAAAGAATGCTATTCTGTCTTCACAAACCGGCGGTCTCTT------GGTCCAATGGGATTTATGAAAAGTGCCATCTCTCTGTCTGAAGATGAACAATGGAAGAGAATACGAACAATGCTGTCTCCAACCTTCACCAGTGGGAAGCTCAAGGAGATGTTCCCCATCGTTGGCCAGCATGGAGATGTGTTGGTGAGGAACCTGAGGAAGGAGGCAGAGAAAGGCAAGCCCGTCAACTTGAAAGACATCTTTGGGGCCTACAGCATGGATGTGATTACTGGTACCTCCTTTGGAGTGAACATTGATTCCCTCAACAACCCA------------CAAGATCCCTTTGTGGAAAATACGAAGAATCTCTTCAAATTTTCCTTCCTTGATCCACTTTTCTTCTCAATAATACTCTTCCCATTCCTTACCCCAATTTTTGAACTATTAAATATCTGGATATTTCCAAAAAAAGTTACTGATTTTTTCACAAAATCTGTAAAAAGTATGAAGGAAAGTCGCCTCAAAGATAAACAAAAGCACCGAGTGGATTTGCTCCAGCTGATGATTAAC---------------------TCCCAGAATTCCAAAGAAACAGACACCCATAAAGCTCTGTCTGATCTAGAGCTTGTGGCCCAATCTATTATGTTTATTTTTGGTGGCTATGAGACCACAAGCACTTCTCTTTCCTTCCTTGTGTATGATTTGGCCACTCACCCTGATGTCCAGCAGAAACTGCAGGAGGAGATTGATGCAACTTTCCCTGATAAGGCACCTCCCACTTATGATGCCCTTGTACAGATGGAGTATCTTGACATGGTGTTGAATGAAACCCTCAGATTATACCCAATCGCTGGTAGACTTGAGAGGGTCTGTAAGAGAGATGTGGAAATCAGTGGTGTGTTCATTCCCAAAGGGACAGTGGTGATGGTGCCAACCTTTACTCTTCACCGGGACCTGGATCTCTGGCCAGAGCCTGAGGAATTCTGTCCTGAAAGGTTCAGCAAGAAGAACAAGGATAGTATAAATCCTTATATATACCTGCCTTTTGGATCTGGACCCCGAAACTGCATTGGCATGAGGTTCGCGATTATGAACATGAAACTTGCCCTTGTCAGAGTCCTGCAGAACTTCTCCTTCAAGCCTTGTAAAGAAACACAGATCCCACTGAAATTAAACACTCTAAGTATTATTGAACCAGAAAAACCCATTGTTCTCAAGGTTGAGCTGAGAGATGGGAGTGTGAATGGAGCTTGA--------------
>NM 001003340.1 Canis lupus familiaris cytochrome P-450 3A12 (CYP3A12) mRNA
ATGGACTTGATCCCAAGCTTTTCCACAGAAACCTGGCTTCTTCTGGCTATCAGCCTGGTGCTCCTCTATCTGTATGGGACCTACACACATGGGATTTTTAGGAAGCTGGGAATTCCTGGGCCAACACCTCTGCCTTTTGTGGGAACTGCTCTGGGCTACCGTAATGGTTTTTATGTTTTTGACATGAAATGTTTTAGTAAGTATGGAAGAATGTGGGGGTTTTATGATGGGCGACAGCCTGTGCTGGCTATCACAGATCCGGACATGATCAAAACAGTACTAGTGAAAGAATGTTATTCTGTCTTCACAAACCGGCGGACTCTT------GGTCCAGTAGGATTTATGAAAAGTGCGATCTCTCTGTCTGAGGATGAAGAGTGGAAGAGAATGCGAACTTTGCTGTCTCCAACCTTCACCACTGGAAAGCTCAAGGAGATGTTCCCCATCATTGGCCAGTATGGAGATGTGTTGGTGAACAACCTGAGGAAGGAGGCAGAGAAAGGCAAGGCCATCAACTTGAAAGATGTCTTTGGAGCCTACAGCATGGATGTGATTACCAGCACATCGTTTGGAGTGAACATTGATTCCCTCAACCACCCA------------CAAGATCCGTTTGTGGAAAATACCAAGAAGCTCTTAAAATTTGATTTCCTTGACCCATTTTTCTTCTCCATATTACTGTTTCCATTCCTTACTCCGGTTTTTGAAATATTAAATATCTGGCTATTTCCAAAGAAAGTTACTGATTTTTTCAGAAAATCTGTAGAGAGAATGAAGGAAAGTCGCCTAAAAGATAAACAAAAGCACCGAGTGGACTTTCTTCAGCTGATGATTAAC---------------------TCCCAGAATTCCAAAGAAATGGACACTCATAAAGCTCTATCTGATTTGGAGCTGGTGGCCCAATCTATTATCTTTATTTTTGCTGGCTATGAGACCACTAGCACTTCTCTTTCCTTCCTTATGTATGAATTGGCCACTCACCCTGATGTCCAGCAGAAACTGCAGGAGGAGATTGATGCGACTTTCCCCAATAAGGCATTGCCCACTTACGATGCCCTTGTGCAGATGGAATATCTGGACATGGTGTTGAATGAAACTCTCCGATTATACCCAATCGCTGGTAGACTTGAGAGGGTCTGTAAGAAAGATGTGGAAATCAGTGGTGTGTTCATTCCCAAAGGGACAGTGGTGATGGTGCCAACCTTTACTCTTCATCGAGACCAGAGTCTCTGGCCAGAGCCTGAGGAATTCCGACCTGAAAGGTTCAGTAGGAAGAACAAGGACAGCATAAATCCTTATACATACCTGCCTTTTGGAACTGGACCCCGAAACTGCATTGGAATGAGGTTTGCGATCATGAACATGAAACTTGCCCTTGTTAGGGTCCTGCAGAACTTCTCCTTCAAACCTTGTAAAGAAACACAGATCCCCCTGAAATTAAATGCTCAAGGGATTATTCAACCTGAAAAGCCCATTGTTCTCAAGGTTGAGCCAAGAGATGGGAGTGTAAATGGAGCCTGA--------------
>NM 001003338.1 Canis lupus familiaris cytochrome P450 3A26 (CYP3A26) mRNA
ATGGACTTGATCCCAAGCTTTTCCACAGAAACCTGGCTTCTTCTGGCTATCAGCCTGGTGCTCCTCTATCTGTATGGGACCTACACACATGGGATTTTTAGGAAGCTGGGAATTCCTGGGCCAACACCTCTGCCTTTTGTGGGAACTGCTCTGGGCTACCGTAATGGTTTTTATGTTTTTGACATGAAATGTTTTAGTAAGTATGGAAGAATGTGGGGGTTTTATGATGGGCGACAGCCTGTGCTGGCTATCACAGATCCGGACATGATCAAAACAGTACTAGTGAAAGAATGTTATTCTGTCTTCACAAACCGGCGGACTCTT------GGTCCAGTGGGATTTATGAAAAGTGCGATCTCTCTGTCTGAGGATGAAGAGTGGAAGAGAATACGAACTTTGCTGTCTCCAACCTTCACCACTGGAAAGCTCAAGGAGATGTTCCCCATCATTGGCCAGTATGGAGATGTGTTGGTGAACAACCTGAGGAAGGAGGCAGAGAAAGGCAAGGCCATCAACTTGAAAGATGTCTTTGGAGCCTACAGCATGGATGTGATTACCAGCATATCGTTTGGAGTGAACATTGATTCCCTCAACCACCCA------------CAAGATCCGTTTGTGGAAAATACCAAGAATCTCTTAAAATTTGATTTCCTTGACCCATTTTTATTCTCCATATTACTGTTTCCATTCCTTACTCCGGTTTTTGAAATATTAAATATCTGGCTATTTCCAAAGAAAGTTACTGATTTTTTCAGAAAATCTGTAGAGAGAATGAAGGAAAGTCGCCTAAAAGATAAACAAAAGCACCGAGTGGACTTTCTTCAGCTGATGATTAAC---------------------TCCCAGAATTCCAAAGAAATGGACACTCATAAAGCTCTATCTGATTTGGAGCTGGTGGCCCAATCTATTGTCTTTATTTTTGCTGGCTATGAGACCACTAGCAGTTGTCTTTCCTTTCTTATGTATGAATTGGCCACTCACCGTGATGTCCAGCAGAAACTGCAGGAGGAGATTGATGCGACTTTCCCCAATAAGGCAGCACCCACTTATGAGGCCCTTGTACAGATGGAGTATCTGGACATGGTATTGAATGAAACTCTCCGATTATACTCAGTCGCTGGTAGACTTGAGAGGGTCTGTAAGAAAGATGTGGAAATCAGTGGTGTGTTCATTCCCAAAGGGACAGTGGTGATGGTGCCAACCTTTATTCTTCATCGAGACCAGAATCTCTGGCCAGAGCCTGAGGAATTCCGACCTGAAAGGTTCAGTAGGAAGAACAAGGACAGCATAAATCCTTATACATACCTGCCTTTTGGAACTGGACCCCGAAACTGCATTGGAATGAGGTTTGCAATCATGAACATGAAACTTGCCCTTGTCAGGGTCCTGCAGAACTTCTCCTTCAAATCTTGTAAAGAAACACAGATCTCCCTGAGAATAAATACTCGAGGGATTATTCAACCTGAAAAACCCGTTGTTCTCAAGGTTGAGCCAAGAGATGGGAGTGTAAGTGGAGCCTGA--------------
>H. sapiens CYP3A4 NM 001202855
ATGGCTCTCATCCCAGACTTGGCCATGGAAACCTGGCTTCTCCTGGCTGTCAGCCTGGTGCTCCTCTATCTATATGGAACCCATTCACATGGACTTTTTAAGAAGCTTGGAATTCCAGGGCCCACACCTCTGCCTTTTTTGGGAAATATTTTGTCCTACCATAAGGGCTTTTGTATGTTTGACATGGAATGTCATAAAAAGTATGGAAAAGTGTGGGGCTTTTATGATGGTCAACAGCCTGTGCTGGCTATCACAGATCCTGACATGATCAAAACAGTGCTAGTGAAAGAATGTTATTCTGTCTTCACAAACCGGAGGCCTTTT------GGTCCAGTGGGATTTATGAAAAGTGCCATCTCTATAGCTGAGGATGAAGAATGGAAGAGATTACGATCATTGCTGTCTCCAACCTTCACCAGTGGAAAACTCAAGGAGATGGTCCCTATCATTGCCCAGTATGGAGATGTGTTGGTGAGAAATCTGAGGCGGGAAGCAGAGACAGGCAAGCCTGTCACCTTGAAAGACGTCTTTGGGGCCTACAGCATGGATGTGATCACTAGCACATCATTTGGAGTGAACATCGACTCTCTCAACAATCCA------------CAAGACCCCTTTGTGGAAAACACCAAGAAGCTTTTAAGATTTGATTTTTTGGATCCATTCTTTCTCTCAATAAT---CTTTCCATTCCTCATCCCAATTCTTGAAGTATTAAATATCTGTGTGTTTCCAAGAGAAGTTACAAATTTTTTAAGAAAATCTGTAAAAAGGATGAAAGAAAGTCGCCTCGAAGATACACAAAAGCACCGAGTGGATTTCCTTCAGCTGATGATTGAC---------------------TCTCAGAATTCAAAAGAAACTGAGTCCCACAAAGCTCTGTCCGATCTGGAGCTCGTGGCCCAATCAATTATCTTTATTTTTGCTGGCTATGAAACCACGAGCAGTGTTCTCTCCTTCATTATGTATGAACTGGCCACTCACCCTGATGTCCAGCAGAAACTGCAGGAGGAAATTGATGCAGTTTTACCCAATAAGGCACCACCCACCTATGATACTGTGCTACAGATGGAGTATCTTGACATGGTGGTGAATGAAACGCTCAGATTATTCCCAATTGCTATGAGACTTGAGAGGGTCTGCAAAAAAGATGTTGAGATCAATGGGATGTTCATTCCCAAAGGGGTGGTGGTGATGATTCCAAGCTATGCTCTTCACCGTGACCCAAAGTACTGGACAGAGCCTGAGAAGTTCCTCCCTGAAAGATTCAGCAAGAAGAACAAGGACAACATAGATCCTTACATATACACACCCTTTGGAAGTGGACCCAGAAACTGCATTGGCATGAGGTTTGCTCTCATGAACATGAAACTTGCTCTAATCAGAGTCCTTCAGAACTTCTCCTTCAAACCTTGTAAAGAAACACAGATCCCCCTGAAATTAAGCTTAGGAGGACTTCTTCAACCAGAAAAACCCGTTGTTCTAAAGGTTGAGTCAAGGGATGGCACCGTAAGTGGAGCCTGA--------------
>AB558978.1 Felis catus cyp3a131 mRNA for cytochrome 3a131 complete cds
ATGGACCTGATCCCAAGCTTTTTCACAGAAACCTGGCTTCTCCTGGCTACCAGCCTGGTGCTTCTCTATCTATATGGGACCCACACACATGGACTTTTTAAGAAGCTGGGAATTCCTGGGCCAAAACCTCTGCCTTTTTTGGGAACTGCTCTGGGGTACCGTCAGGGTTTTTGTGAATTTGATGAGAAATGTTTTAGAACGTATGGAAGAATGTGGGGGTTTTATGATAGGCGACAGCCAGTGTTGGCGATCACAGATCCGGACATGATCAAAACAGTACTAGTGAAAGAATGCTATTCTGTCTTCACAAACCGGCGGTCTTTT------GGTCCAGTGGGATTTATGAAAGGTGCCATCTCTCTGTCTGAAGATGAACAATGGAAGAGAATACGAACAGTGCTGTCTCCAACCTTCACCAGTGGAAAACTCAAGGAGATGTTCCCCATCGTTGGCCAGTATGGAGATGTGTTGGTGAGGAACCTGAGGAAGGAGGCAGAGAAAGGCAAGCCCGTCAACTTGAAAGACATCTTGGGGGCCTACAGCATGGATGTGATTACTAGCACATCGTTTGGAGTGAACATTGATTCCCTCAACAACCCA------------CGAGATCCCTTTGTGGAAAATACCAAGAAGCTCTTAAAATTTTCATTTCTGGATCCATTTTTCTTCTCATTATTACTCTTCCCATTCCTTACCCCAATTTTTGACCTATTAAATATCTGGCTGTTTCCAAAAAGTGTCATTAATTTTTTCACAAAATCTGTAAAAAGGATGAAGGAAAGTCGCCTCAAAGATAAACAAAAGCACCGAGTGGATTTGCTTCAGCTGATGATTAAC---------------------TCCCAGAATTCCAAAGAAACGGACACCCATAAAGCTCTGTCTGATCTGGAGCTTGTGGCCCAATCTGTTATCTTTATTTTTGCTGGCTATGAGCCCACCAGCACTTCTCTTTCCTTCCTTGTGTATGAATTGGCCACTCATCCTGATGTCCAGCAAAAACTGCAGGAGGAGATTGATGCAACTTTCCCTAACAAGGCACCTCCCACTTATGATGCCCTTGTACAGATGGAGTATCTTGACATGGTGTTGAATGAAACCCTCAGATTATACCCAATCGCTGGTAGACTTGAGAGGGTCTGTAAGAGAGATGTGGAAATCAGTGGTGTGTTCATTCCCAAAGGGACAGTGGTGATGGTGCCAACCTTTACTCTTCACCGGGACCTGGATCTCTGGCCAGAGCCTGAGGAGTTCCATCCTGAAAGGTTCAGCAAGAAGAACAAGGACAGCATAAATCCTTATATATACCTGCCTTTTGGAACTGGACCCCGAAACTGCATTGGCATGAGGTTTGCGGTCATGAACATGAAACTTGCCCTTGTCACACTCCTTCAGAACTTCTCCTTCCAACCTTGTGAAGAAACACAGATCCCCCTGAAATTAAATGCTCAAGGTATTATTCAACCAGAAAAACCCATTGTTCTCAAGGTTGAGCTGAGAGATGGGAGTGTGAGTAGAGCCTGA--------------
>O. rosmarus divergens CYP3A12 LOC101368110 XM 004414732
------------------------------------------------------------------------------------------------------------------------------------------------------------------------------------------------------------------------------------------------------------ATGGATCCGGACATGATCAAAACGGTACTCGTGAAAGAATGTTACTCTGTCTTCACAAACCGGCGGTGTTTT------GGTCCAGTGGGATTTATGAAAAGTTCAGTTTCTTTGTCTGAGGATGAAGAATGGAAGAGAATGCGAACATTGCTGTCTCCAACCTTCACTAGCGGAAAGCTCAAGGAGATGTTCTCCATCATTGGCCACTATGGAGATGTGTTGGTGAGGAACCTGAGGAAGGAGACAGAGAAAAGCAAGTCCATCACCTTGAAAGACATCTTTGGGGCCTACAGCATGGATGTGATTACCAGCACATCATTTGGAGTGAACATTGATTCCCTCAACAACCCA------------CAAGATCCCTTCGTGGAAAATATTAAGAATTTCCTAAAATTTGATTTCCTTGATCCATTTTTCTTCTCAGTATTACTGTTTCCATTCCTTACCCCAGTTTGTGAAAAATTAAATATCTCACTATTTCCAAAAACTGTTACTGATTTTTTCATGAAATCTGTAAAAAGGATGAAGGAAAGTCGCCTCAAAGATAAACAAAAGCACCGAGTGGATTTTCTTCAGCTGATGATTAAC---------------------TCCCAGAATTCCAAAGAAATAGACACCTATAAAGCTCTCTCTGATCTGGAGCTTGTGGCCCAATCTATTATCTTTATTATTGCTGGCTACGAGACCACTAGCACTTCTCTTTCCTTCCTTGTGTATGAACTGGCCACTCACCCTGATGTCCAGCAGAAACTGCAGGAGGAGATTGACGCGACTTTCCCCAATAAGGTATTGCCCACTTATGATGCCCTTCTACAGATGGAGTATCTGGACATGGTGTTGAATGAGACTCTCAGATTATACACAATCGGTGGTAGACTTGAGAGGGTCAGTAAGAAAGATGTGGAAATCAGTGGTGTGTTCATTCCCAAAGGGACAGTGGTGATGGTGCCAATCTTTACTCTTCACCGAGACCTGGATCTCTGGCCAGAGCCTGAGGAGTTCCGTCCTGAAAGGTTCAGTAAGAAGAACAAGGACAACATAAATCCTTATACATACCTGCCTTTTGGAACTGGACCCCGAAACTGCCTTGGGATGAGGTTTGCGATCATGAACATGAAACTTGCCCTGGTCAGAGTCCTGCAGAACTTCTCCTTCAAACCTTGTGAAGAAACACAGATCCCTCTGAAATTAAATTCACAACGGTTACTTCGACCAGAAAAACCCATTGTTCTCAAGGTTGAGCCAAGAGATGGGAGTGTGAGTGGAGCCTGA--------------
>Plar09515 mRNA
ATGGACCTGCTCCCAAGCTTTTCCATAGAAACCTGGCTTCTCCTGGCTACCAGCCTGGTGCTTCTCTATCTGTATGGGACTCACACACATGGACTTTTTAAGAAGCTGGGAATTCCTGGACCAACACCACTGCCTTTTTTGGGAACTGCTCTGGCCTACCGTAAGGGCTTTTGTGATTTTGACGAGAAATGTTTTAGAAAGTATGGAAGAATGTGGGGGTTTTATGATGGACAACAGCCAGTGTTGGCTATCACAGATCCGGACATGATCAAAACAGTACTAGTGAAAGAATGCTATTCTGTCTTCACAAACCGGCGGTCTTTT------GGTCCATTGGGACTTATGAAAAATTCCATTACTATGTCTGAGGATGAACAATGGAAGAGAATACGAACATTGCTGTCTCCAACCTTCACCAGTGGAAAGCTCAAGGAGATGTTCCCCATCATTGGCCAGTATGGAGATGTGTTGGTGAGGAACCTGAGGAAGGAGGCAGAGAAGGGCAAGCCCGTCACCATGAAAGACATCTTGGGGGCCTACAGCATGGATGTGATTACTAGCACATCATTTGGAGTGAACATTGATTCCCTCAACAACCCA------------CGAGATCCCTTTGTGGAAAATACCAAGAAGCTCTTAAAATTTGAATTCCCTGATCCATTTTTATTTTCCTTAGTGCTCTTCCCATTCCTTACCCCAGTTTTTGAACTATTAAATATCTGGCTATTTCCAAAAAGGGTTACTGATTTTTTCACAAAATCTGTAAAAAGGATGAAGGAAAGTCGTCTCAAAGATAAACAAAAGCACCGAGTGGATTTGCTTCAGCTGATGATTAAC---------------------TCCCAGAACTCCAAAGAAACAGGCACCCATAAAGCTCTGTCTGATCTGGAGCTTGTGGCCCAATCTATTATCTTTATTTTTGCTGGCTATGAGCCCACTAGTACTTCTCTCTCATTCCTTGTGTATGAATTGGCCACTCACCCTGATGTCCAGCAGAAACTGCAGGAGGAGATTGATGCGACTTTCCCCAACAAGGAACCTCCCACTTATGATGCCCTTGTACAGATGGAGTATCTTGACATGGTGTTGAATGAAGCTCTCAGATTATACCCAATCACTGGTAGACTTGAGAGGGTCTGTAAGAAAGATGTGGAAATCAGTGGTGTGTTCATTCCCAAAGGGACATTGGTGATGGTGCCAACCTTTATTCTTCACCGAGATGTGGATCTCTGGCCAGAGCCTGAGGAGTTCCATCCTGAAAGGAGAGGGAACCCTGGAAAATGGAACCCACCC---------------------------------------------------------------------------------------------------------------TTTTCTATTGGA------------------------------GCATATTCCACTAATACTTAG--------------------------------------------------------------------
>Plar08536 mRNA
ATGGACCTGATCCCAGGCTTTTCCACAGAAACGTGGCTTCTCCTAGCTACCAGCCTGGTGCTCCTCTATCTATATGGGACCTACACACATGGACTTTTTAAGAAGCTGGGAATTCCTGGGCCAAAACCTCTGCCTTTTGTGGGAACTGCTCTGGGGTACTGGCAGGGCTTTTGGGAGTTTGACGATAAATGTTTTAGGACGTATGGAAGAATGTGGGGGTTTTATGATGGGCGACAGCCGGTGTTGGCTATCACAGATCCGGACATGATCAAAACAGTACTAGTGAAAGAATGCTATTCTGTCTTCACAAACCGGCGGCCTTTT------GGTCCAATGGGTCTTATGAAAAATGCCATCTCTCTGTCTGAGGATGAACAATGGAAGAGAATACGAACATTGCTGTCTCCAACCTTCACCAGTGGAAAGCTCAAGGAGATGTTCCCTATCATTGGCCAGTATGGAGATGTGTTGGTGAAGAACCTGGGGAAAGAGGCAGTGAAGGGCAAGCCCGTCACCATGAAAGACATCTTGGGGGCCTACAGCATGGATGTGATTACTGGTACTTCCTTTGGAGTGAACATTGATTCCCTCAACAACCCA------------CAAGATCCCTTTGTGGAAAATACGAGGAAGCTCTTAAAATTTTCGTTCCTTGATCCACTTTTATTCTCAACAATGCTCTTCCCATTCCTTATCCCAGTTTTTGAACTATTAAATATCTGGATTTTTCCAAAAAAGGTTACTGATTTTTTCACAAAATCTGTAAAAAGGATGAAGGAAAGTCGCCTCAAAGATGAACAAAAGCACCGAGTAGATTTGCTTCAGCTGATGATTAAC---------------------TCCCAGAATTTCAAAGAAATGGACACCCATAAAGCTCTGTCTGATCTGGAGCTCGTGGCCCAATCTGTTATCTTTATTTTTGCTGGCTATGAGCCCACCAGCACTTCTCTCTCCTTCCTTGTGTATGAATTGGCCACACACCCTGATGTCCAGCAGAAACTGCAGGAGGAGATTGATGCAATTTTACCAAATAAGGCACCTCCCACTTATGATGCCCTTGTACAGATGGAGTATCTTGACATGGTGTTGAATGAAACTCTCAGATTATACCCAATCGCTGGTAGACTTGAGAGGGTCTGTAAGAAAGATGTGGAAATAAGTGGTGTGTTCATTCCCAAAGGGACAGTGGTGATGGTGCCAACTTTTACTCTTCACCGGGACCTGAATCTATGGCCAGAGCCTGAGAAGTTCCATCCTGAAAGGTACAGGGAATCTGGGAAAATGAAACCCACC---------------------------------------------------------------------------------------------------------------ATTATATGTGAAGATATTATGATATTTCTTTGTATAGATGACAAATATGTGGTGGTTCAGTTATTTGTTTATCTTTTTATCTTTTTATATTTAGAAGTATTTTTATAA-----------------------
>Plar08537 mRNA
---------------------------------------------------------------CTTTACAGATATGGCACTCACACACATGGACTTTTTAAGAAACTGGGAATTCCTGGGCCAAAACCTCTGCCTTTTTTGGGAACTGCTCTGGGGTACCGTCAGGGTGTTTGTGAATTTGATGAGAAATGTTTTAGAACGTATGGAAGAATGTGGGGGTTTTATGATGGGCGACAGCCGGTGTTGGCTATCACAGATCCGGACATGATCAAAACAGTACTAGTGAAAGAATGCTATTCTGTCTTCACAAACCGGCGGTCTTTT------GGTCCAGTGGGATTTATGAAAAGTGCCATCTCTCTGTCTGAGGATGAACAATGGAAGAGAGTACGAACTGTGCTGTCTCCAACCTTCACCAGTGGAAAGCTCAAGGAGATGTTCGCCATCATTGGCCAGTATGGAGATATGTTGGTGAGGAACCTGAGGAAGGAGGCAGAGAAAGGCAAGCCCGTCACCATGAAAGACATCTTGGGAGCCTACAGCATGGATGTGATTACTAGCACATCGTTTGGAGTGAACATTGATTCCCTCAACAATCCA------------CAAGATCCCTTTGTGGAAAATACCAAGAAGCTCTTAAGATTTTCATTCCTTGATCCATTTTTCTTGTCATTATTGCTCTTCCCATTCCTTACCCCAGTTTTTGATCTATTAAATATCTGGCTGTTTCCAAAACGTGTTATTAATTTTTTCACAAAATCTGTAAAAAGGATGAAGGAAAACCGCCTCAAAGATAAACAGAAGCACCGAGTGGATTTGCTTCAGCTGATGATTAAC---------------------TCCCAGAATTCCAAAGAAATGGACACCCATAAAGCTCTGTCTGATCTGGAGCTTGTGGCCCAATCTGTTATTTTTATTTTTGCTGGCTATGAGCCCACTAGTACTTCTCTCTCCTTCCTTGTGTATGAATTGGCCACTCACCCTGATGTCCAGCAGAAACTGCAGGAGGAGATTGATGCAACTTTCCCCAATAAGGAATCTCCCACTTATGATGCCCTTGTACAGATGGAGTATCTTGAAATGGTGTTGAATGAAACTCTCAGATTATACCCAATTGGTGGTAGACTTGAGAGGGTCTGTAAGAGAGATGTGGAAATCAGTGGTGTGTTCATTCCCAAAGGGACAGTGGTGATGGTGCCGGCCTTTACTCTTCACCGGGACCCAGATCTCTGGCCAGAGCCTGAGGAGTTCCGTCCTGAAAGGTTCAGCAAGGAGAACAAGGACAGCATAAATCCTTATATATACCTGCCTTTTGGTACTGGACCCCGAAACTGCATTGGCATGAGGTTTGCGATGATGAACATGAAACTTGCTGTCGTCAGACTCCTGCAGAACTTCTCCTTCAAACCTTGTGAAGAAACACAGATCCCCCTGAAATTAAACACTCAAGGTCTCATTCGACCAGAAAAACCCATTGTTCTCAAGGTTGAGCTGAGAGATGGGAATATGAATAGAGCC-----------------
>E. jubatus CYP3A12-like XM 028096741 LOC114203387
ATGGACCTGATCCCAAGCTTTTCCATGGAAACCTGGCTTCTCCTGGCTACGGGCCTCGTGTTCCTCTATCTATATGGGACCTCCACACATGGACTTTTTAAGAAGCTGGGAATTCCTGGGCCAACACCTTGGCCTTTTGTGGGAACTGCTCTGGCCTACCGTAAGGGTTTTTCTGGTTTTGATGAGAAATGTTTTAGAAAGTATGGAAGATTTTGGGGGTTTTATGATGGGCGACAGCCTGTGTTGGCTATCATGGATCCGGACATGATCAAAACGGTACTCGTGAAAGAATGTTACTCTGTCTTCACAAACCGGCGGCCTCTT------GGTCCGGTGGGATTTATGAAAAGTGCAATCTCTATATCTGAGGATGAAGAATGGAAGAGAATGCGAACATTGCTGTCTCCAGCCTTCACTAGCGGAAAGCTCAAGGAGATGTTCTCCATCATTGGCCAGTACGGAGATGTGCTGGTGAGGAACCTGAGGAAGGAGGCAGAGAAAGGCAAGCCCATCAACTTGAAAGACATCTTCGGGGCCTACAGCATGGATGTGATTACCAGCACATCGTTTGGAGTGAACATTGATTCCCTCAACAACCCA------------CAGGATCCCTTTGTGGAAAATACTAAGAAGCTCTTAAAATTTGATTTCCTTAATCCATTTCTCTTCTCATTATTACTGTTTCCATTCCTTGCCCCAGTTTTTGAAATGCTAAATATCTGGCTATTTCCAAAACGTGTTACTGATTTTTTCACAAAATCTGTACAAAGGATGAAGGAAAGTCGCCTCAAAGATAAACAAAAGCACCGAGTGGATTTTCTTCAGCTGATGATTAAC---------------------TCCCAGAATTCCAAAGAAGTAAACACCCATAAAACTCTCTCTGATCTGGAGCTTGTGGCCCAATCTATTATCTTTATTTTTGCTGGCTACGAGACCACTAGCACTTCTCTTTCCTTCCTTGTGTATGAACTGGCCACTCACCCTGATGTCCAGCAGAAACTGCAGGAGGAGATTGATGCGACTTTCCCCAATAAGGCACTGCCCACTTATGATGCCCTTCTACAGATGGAGTATCTCGACATGGTGTTGAATGAGACTCTCAGATTATACACAATCGGTGGTAGACTTGAGAGGGTCTGTAAGAAAGATGTGGAAATCAGTGGTGTGTTCATTCCCAAAGGGACAGTGGTGATGGTGCCGGTCTTTACTCTTCACCGAGACCTGGATCTCTGGCCAGAACCCGAGGAGTTCCGTCCTGAAAGGTACAGGGAACCCTGGAAAGGG---------------------------------------------------------------------------------------------------------------------------------GAACCCACCCTCATATTGAAGGATATT------------CTGATATTTCCTTAG--------------------------------------------------------------------
>E. jubatus CYP3A12-like XM 028097104 LOC114203807
------------------------------------------------------------------------------------------------------------------------------------------------------------------------------------------------------------------------------------------------------------------------------------------------------------------------------CCTCTT------GGTCCGGTGGGATTTATGAAAAGTGCAATCTCTATATCTGAGGATGAAGAATGGAAGAGAATGCGAACATTGCTGTCTCCAGCCTTCACTAGCGGAAAGCTCAAGGAGATGTTCTCCATCATTGGCCAGTACGGAGATGTGCTGGTGAGGAACCTGAGGAAGGAGGCAGAGAAAGGCAAGCCCATCAACTTGAAAGACATCTTCGGGGCCTACAGCATGGATGTGATTACCAGCACATCGTTTGGAGTGAACATTGATTCCCTCAACAACCCA------------CAGGATCCCTTTGTGGAAAATACTAAGAAGCTCTTAAAATTTGATTTCCCTAATCCATTTGTCTTCTCATTATTACTGTTTCCATTCCTTGCCCCAGTTTTTGAAATGCTAAATATCTGGCTATTTCCAAAACGTGTTACTGATTTTTTCACAAAATCTGTACAAAGGATGAAGGAAAGTCGCCTCAAAGATAAACAAAAGCACCGAGTGGATTTTCTTCAGCTGATGATTAAC---------------------TCCCAGAATTCCAAAGAAGTAAACACCCATAAAAGTAAG---------------------------------------------------------------------------------------------------------------CAAGGAGAGCTTCAGATGGCTCTTGATGGGGTGGCTCAGAGACAGGGG---------------------------------------------GTGGTTCTGAGATATGGAGGAAGATTTTTAGCAGATGGAATATCAGAAAATCAAAGAAAGACACATGTTCAGATACAA---------------------------------------------ATGGTAGCCAGAGAATTTTCCAGAAGAACACAGCCACAGTTTTTTCATGGCTTGACGGGCAATGATAGACAAAGCTGTCAGTGGTCT---------------------------------------------------------------------------------------------------------------GCCACATGGGAGCTTGTT------------------------TCCAATGTCAGTCCTCCAGCCTAA-----------------------------------------------------------------
>E. jubatus CYP3A12-like XM 028096948 LOC114203610
------------------------------------------------------------------------------------------------ATGATTGGTTCAGGCAGTTGGGGGCCACAA------------------------------CTTCAGCAACAGCATGATCCTTGGCAGCAAGAGCAGTGGAGGGTTCTTTGTGGCTGCAGTGGCTGTTGGGGTCTTCAGCAG---------------------------CACCACCAGATCCAGTGCCAGGAGGCTGGGGAAGGAGAATGGTGGCAAGAGCTGTGTTTT------GGTCCAGTGGGATTTATGAAAAGTTCAGTTTCTTTGTCTGAGGATGAAGAATGGAAGAGAATGCGAACACTGCTGTCTCCAACCTTCACTAGCGGAAAGCTCAAGGAGATGTTCTCCATAATTGGCCACTATGGAGATGTGTTGGTGAGGAACCTGAGGAAGGAGACAGAGAAAAGCAAGTCCATCACCTTGAAAGACATCTTTGGGGCCTACAGCATGGATGTGATTACCAGCACATCATTTGGAGTGAACATCGATTCCCTCAACAACCCA------------CAAGATCCCTTCGTGGAAAATATTAAGAATTTCCTAAAATTTGATTTCCTTGATCCATTTTTCTTCTCAGTATTACTGTTTCCATTTCTTACCCCAGTTTTTGAAAAATTAAATATCTCACTATTTCCAAAAACTGTTACTGATTTTTTCATGAAATCTGTAAAAAGGATGAAGGAAAGTCGCCTCAAAGATAAACAAAAGCACCGAGTGGATTTTCTTCAGCTGATGATTAAC---------------------TCCCAGAATTCCAAAGAAATAGACACCTATAAA------------------------------------------------------------------------------------------------------------------------------------------------------------------------------------------------------------------------------------------------------------------------------------------------------------------------------------------------------------------------------------------------------------------------------------------------------------------------------------------------------------------------------------------------------------------------------------------------------------------------------------------------------------------------------------G-
>XM 034988445 PREDICTED: Mirounga leonina cytochrome P450 3A12 (LOC117999383)
------------------------------------------------------------------------------------------------------------------------------------------------------------------------------------------------------------------------ATGTTTTATGATGGGCGACAGCCTGTGTTGGCTATCACGGATCCGGACATGATCAAAACAGTACTAGTGAAAGAATGTTATTCTGTCTTCACAAACCGGCGGTGTTTT------GGTCCAGTGGGATTTATGAAAAGTTCAGTTTCTTTGTCTGATGATGAAGAATGGAAGAGAATGCGAACATTGCTGTCTCCAACCTTCACTAGTGGAAAGCTCAAGGAGATGTTCTCCATAATTGGCCACTATGGAGATGTGTTGGTGAGGAACCTGAGGAAGGAGACAGAGAAAAGCAAGTCCATCACCTTGAAAGACATCTTTGGGGCCTACAGCATGGATGTGATTACCAGCACATCATTTGGAGTGAACATTGATTCCCTCAACAACCCA------------CAAGATCCCTTCGTGGAAAATATTAAGAATTTCTTAAAATTTGATTTCCTTGATCCATTATTCTTCTCAGTGTTACTGTTTCCATTCCTTATCCCAGTTTTTGAAAAATTAAATATCTCACTATTTCCAAAAAGTGTTACTGATTTTTTCATGAAATCTGTAAAAAGGATGAAGGAAAGTCGCCTCAAAGATAAACAAAAGCACCGAGTAGATTTTCTTCAGCTGATGATTAAC---------------------TCCCAGAATTCCAAAGAAATAGACACCTATAAAGCTCTCTCTGATCTGGAGCTCGTGGCCCAATCTATTATCTTTATTATTGCTGGCTATGAGACCACTAGCACTTCTCTTTCCTTCCTTGTATATGAATTGGCCACTCACCCTGATGTCCAGCAGAAACTGCGGGAGGAGATTGATGCGACTTTCCCCAATAAGGCATTGCCCACTTATGATGCCCTTCTACAGATGGAGTATCTGGACATGGTGTTGAATGAAAGTCTCAGATTATACCCAATCAGTGGTAGACTTGAGAGGGTCTGTAAGAAAGATGTGGAAATCAGTGGTGTATTCATTCCCAAAGGGACAGTGGTGATGGTGCCGGTCTTTACTCTTCACCGAGACCTGGATCTCTGGCCAGAGCCTGAGGAGTTCCGTCCTGAAAGGTTCAGTAAGAAGAACAAGGACAACATAAATCCTTATACACACCTGCCTTTTGGAACTGGACCCCGAAGCTGCCTTGGGATGAGGTTTGCGATCATGAACATGAAACTTGCCCTGGTCAGAGTTCTGCAGAACTTCTCCTTCAAACCTTGTAAAGAAACACAGATCCCCCTGAAATTAAATTCACAACGGTTACTTCGCCCAGAAAAACCCATTGTTCTCAAGGTTGAGCCAAGAGATGGGAGTATGAGTGGAGCCTGA--------------
>XM 031021941 PREDICTED: Leptonychotes weddellii cytochrome P450 3A12 (LOC102725583) mRNA.
ATGGACCTGATCCCAAGCTTTTCCATGGAAACCTGGCTTCTCCTGGCTATCAGCCTGGTGTTCCTCTACCTATATGAGACCTACACACATGGACTTTTTAAGAAGCTGGGAATTCCTGGGCCAACACCTCTGCCTTTTGTGGGAACTGCTCTGGCCTACCGTAAG---GTGAGTTGCTTGAAATCAGGTCTATTTTCCCCACACAGG------------TTTTATGATGGGCGACAGCCTGTGTTGGCTATCACGGATCCGGACATGATCAAAACAGTACTAGTGAAAGAATGTCATTCTGTCTTCACAAACCGGCGGTGTTTT------GGTCCAGTGGGATTTATGAAAAGTGCAATCTCTTTGTCTGAGGATGAAGAATGGAAGAGAATGCGAACATTGCTGTCTCCAACCTTCACTAGCGGAAAGCTCAAGGAGATGTTCTCCATCATTGGCCAGTATGGAGATGTGTTGGTGAGGAACCTGAGGAAGGAGGCAGAGAAAGGCAAGACCATCATCTTGAAAGACATCTTTGGGGCCTACAGCATGGATGTGATTACCAGCACATCGTTTGGAGTGAACATTGATTCCCTCAACAACCCA------------CAGGATCCCTTTGTGGAAAATACTAAGAAGCTCTTAAAATTTGATTTACTTGATCCATTTTTCTTCTTAATATTACTGTTTCCATTCCTTACCCCAGTTTTTGAAAAATTAAATATTTCACTATTTCCAAAAAGTGTTACTGATTTTTTCATGAAATCTATAAAAAGGATGAAGGAAAGTCGCCTCAAAGATAAACAAAAGCACCGAGTGGATTTTCTTCAGCTGATGATTAAC---------------------TCCCAGAATTCCAAAGAAATAGACACCCATAAAGCTCTCTCTGATCTGGAACTCGTGGCCCAATCTATTATCTTTATTTTTGCTGGCTACGAGACCACTAGCACTTCTCTTTCCTTCCTTGTATATGAATTGGCCACTCACCCTGATGTCCAGCAGAAATTGCAGGAGGAGATTGATGCGACTTTCCCCAATAAGGTGAGC------------------------------------------------------------------------------------------------------------------------------------------------------------------------------------------------------------------------GCCAGGTTCAGTAAGAAGAACAAGGACAACATAAATCCTTATACACACCTGCCTTTTGGAACTGGACCCCGAAACTGCCTTGGGATGAGGTTTGCGATCATGAACATGAAACTTGCCCTGGTCAGAGTCCTGCAGAACTTCTCCTTCAAACCTTGTAAAGAAACACAGATCCCCCTGAAATTAAGTACTCAAGGGTTGATTCAACCAGAAAAACCCATTGTTCTCAAGGTTGAGCCAAGAAATGGGAGTGTGGACAGAGCCTGA--------------
>XM 025861581 PREDICTED: Callorhinus ursinus cytochrome P450 3A12-like (LOC112815559) transcript variant X1 mRNA.
---------------------------------------------------------------------------------------------------------------------------------------------------------------------------------------------------------------------------------------------------------------------------------------------------------------------------------------------------------ATGAAAAGTGCAATCTCTATATCTGAGGATGAAGAATGGAAGAGAATACGAACATTGCTGTCTCCAGCCTTCACTAGCGGAAAGCTCAAGGAGATGTTCTCCATCATTGGCCAGTACGGAGATGTGTTGGTGAGGAACCTGAGGAAGGAGGCAGAGAAAGGCAAGCGCATCAACTTGAAAGACATCTTCGGGGCCTACAGCATAGATGTGATTACCAGCACATCGTTTGGAGTGAACATTGATTCCCTCAGCAACCCA------------CAGGATCCCTTTGTGGAAAATACTAAGAAGCTCTTAAAATTTGATTTCTTTAATCCATTTGTCTTCTCATTATTACTGTTTCCATTCCTTGCCCCAGTTTTTGAAATGCTAAATATCTGGCTATTTCCAAAACGTGTTACTGATTTTTTCACAAAATCTGTACAAAGGATGAAGGAAAGTCGCCTCAAAGATAAACAAAAG---------------GTAAATCTGGTGGTGGTT---------------------ACATGTGCATGTTCACTTTTGATCTGTTATTGA--------------------------------------------------------------------------------------------------------------------------------------------------------------------------------------------------------------------------------------------------------------------------------------------------------------------------------------------------------------------------------------------------------------------------------------------------------------------------------------------------------------------------------------------------------------------------------------------------------------------------------------------------------------------------------------
>Danio rerio cyp3c1 NM 212673
ATGTTTGATCTCTCGTCTCTGTCT---GTGACCTGGACCCTGGTGGTTCTGGTCATAACCCTCCTTTTAATTTACGGTGTTTGGCCACATGGATTTTTCAAAAAACTGGGAATTCCAGGACCAAGACCTTTGCCATTTGTTGGCACGGCTTTATCATACTCTAAAGGCATCTGTAATTTTGACATAGAATGTTCTAAGAAGTATGGAAAAGTATGGGGGATCTATGATGGAAGGCTTCCATTGCTACTTGTTACTGATCTGGAAATGATCAAAACGATTTTGGTGAAAGACTGTTATTCTACCTTCACTAACAGACGGAATATGAATCCAGATTTGGTTGGCCCTTTTGCTGATGGAATAACATTGGTTAAAGATGAGAGGTGGAGGCGAATCCGTAGTTCACTCTCTCCATATTTCACTAGTGGACGACTGAAGGAGATATTTCCCATTGCTATGACACATGCTGATCGTTTTATTAAAAATATGGAAAAGAAA---GACCCCAATCTGCCACTTAAAATAAAAGATGTTGTGGCTCCATACAGTTTAGATGTTGTCGCCAGCTCCTCCTTCAGCGTTGACTTCGACTCCATAAACAACCCT------------GATGATCCGTTTGTTACCAGTATCAAAAGTTTTTTCAACATCAATCCACTCAGTCCTCTCTTTCTGCTTTTAGCTTTTTGTCCCTCTGCTGCAAATCTTTTGGCAAAAATGGGCATAAGTGTGTTTTCAAGATCAACTACAGATTTTTACTACAAGGCCCTGAGAAAGATTAAGGATGAGCAC------AATGAATCAAATGGTCGGGTAGACTTCCTCAAACTCATGATCCAGAATCAAATACCTGATGATCAAGTGAAGGACACTGCAAGTGAACAACCAGTAAAAGGATTAACAGACCATGAGATTCTCTCCCAATCCTTCATTTTCATCTTGGGTGGTTATGAGACTACAAGCACGACTCTCTCTTACCTCCTCTATAATCTTGCTACTAATCCTGACTGCCTGGAAAAGCTGGTTGAGGAGATCGACAAAAACTTCCCTCTTGATATTCCCATCACATACGATGCATTGATGAGAATGGATTACTTGGAAATGGCCATACATGAATCAATGCGTGTCTTTCCTGCTGGTCCTCGCTTAGAAAGGGTCTGTAAAAAGACCGTAGAGATCAACGGCATTACCATACCAAAAAACACACTGGTTGGAATTCCTTTGTATGTTTTAAGTCGTGATCCAGACCTCTGGGAGTCTCCTAATGAGTTCAAGCCTGAGAGATTCAGTCCAGAGAGCAAGACAGAGATCAACCAGTGTGCCTTCATGCCTTTTGGACTCGGGCCTCGAAACTGCATTGGAATGAGGTTTGCTCTAATGATGATGAAGCTTCTTGTTGTGAAGCTGCTACAGAAATACACTGTGGAAACATGTAAAGAGACGCAGATCCCTGTACAGCTGAAC------TTTTTTTTTCAGCCGAAGGTTCCCATCACATTGAAGTTAATACCAAGGTCTCACAAGGAAAAACAATAA-----------------
>Danio rerio cyp3c2 XM 021474709
ATGATTGATCTTTCATCTCTGTCT---GTGACCTGGATCCTGGTGGTTCTGGTTTTAACCCTCCTGTATATGTATGGTGTTTGGCCACATGGATTTTTCAAAAAACTAGGAATTCCAGGACCAAGACCCTGGCCTTTTTTTGGCACATTTCTTTCGTACACTAAAGGCTTTTTTAATTTCGATATGGAGTGTGCCAAGAAGTATGGAAAAGTATGGGGGATCTATGATGGAAGGTTGCCGATACTAATGGTCACTGACCTTGAAATGATCAAAACGATTATGGTGAAAGAATGTTATTCTACCTTCACTAACCGAAGGGAAATAAATGTGGATCTTGCTGGCCCCCTTGCTGATGGAATAACTGCAGTTAAAGATGAGAGGTGGAAGCGAATCCGTGGTACACTCTCTCCATATTTCACTAGTGGCCGGCTGAAGGAGATATTTCCCATAGCCATGACACATGCAGATCGGTTTATTAAAAATATGCAAAAGGGG---GACCACGAACAGCCAGTTAAAATCAAAGAAGTTATGGCTTCATACAGTTTAGATGTGGTCACCAGCTCAGCTTTTAGCGTTGATATCGACTCTATTAATAACCCT------------GATGATCCCTTTGTTACCAACATAAAGAACTTTTTAAAGTTTAATCTGTTTGGTCTTTTCGTTCTTCTTTTGACTGTATTCCCCTCTATTGCAAATCTTTTGGGGAAGATGGGATTAAGCATGTTTTCAAAGCCGACTGTGGATTTTTTCTACAAGGCCCTGAGAAAGATAAAGGAGGAGCAC------AAGGATTCAAATGGTCGGGTAGACTTTTTCAGACTCATGATACAGAATGAAATACCTGATGATCAAGTGAAGGACACTACAAGTGAACAACCAGAAAAAGGATTAACAGACCATGAGATTCTCTCCCAATCCTTTATTTTTATCATGGGTGGTTATGAGACTACAAGCACGACTCTCACTTTCCTTCTCTATAATCTTGCTATTAATCCGGACTGCCTGGAAAAGCTGGTTGAGAAGATCGACAAAAACTTCCCTCTTGATACTCCCATCTCATACGATGCATTGATGAAAATAGATTACTTGGAAATGTCTATAAATGAGTCAATGCGTCTCCTACCCACTGCCCCACGCTTGGAAAGGGTCTGTAAGAAGACTGTAGAGATGAATGGCATCACCATACCAAAGGACACAATGATTACAATTCCTACATATGTTTTAAATCAAGACCCGCAGCTCTGGGATTCCCCTCATGAGTTCAGGCCTGAAAGGTTCAGTCCAGAGAATAAGTCTGAGTTTCTCCAGTACGCTTTTATGCCTTTTGGACTCGGGCCTCGAAACTGCATTGGAATGAGATATGCTCTAATGATCGTAAAGCTTCTTGTTGTGAAGCTGCTACAGAACTTCAGTGTAGAAACATGTAAAGAAACGCAGATCCCTCTAGAGCTGAAT------CCTGTTTTTCAGCCAAAGGTTCCCATCACACTGAAGTTAACACCCAGGAAAAGGAATAATTAA-----------------------
>U. arctos LOC113249444 XM 048224737
ATGGACCTGATTCCAAGCTTTTCCATGGAAACCTGGCTTCTCCTGGCTACCAGCCTGGTGCTCCTCTATCTATACGGGACCTACACACACGGACTTTTTAAGAAGCTGGGAATTCCTGGGCCAACACCTCTGCCTTTTGTGGGAACCATTCTGGCCTACCGAAATGGTATTACTGTTTTTGACGAGAAATGTTTTAGAAAGTATGGAAGAATGTGGGGGTTATATGATGGGCGACAGCCTGTGTTGGCTATCACGGATCCAGACATGATCAAAACAGTACTAGTGAAGGAATGTTATTCTGTCTTCACAAACCGGCGGTTTATT------GGTCCAATGGGATATATGAAAAGTGCAATCTCTTTGTCTGAGGATGAAGAATGGAAGAGAATACGAACATTGCTATCTCCAACCTTCACTAGCGGAAAGCTCAAGGAGATGTTCCCCATCATTGGCCAGTATGGAGATGTGTTGGTGAGGAACCTGAGGAAGGAGGCAGAGAAAGGCAACCACGTCATGTTGAAAGATGTCTTTGGGGCCTATAGCATGGATGTGATTACCAGCACATCGTTTGGAGTGAACATTGATTCCCTCAACAACCCA------------CAGGATCCCTTTGTGGAAAATGCCAAGAAGCTCTTAAAATTTGATTTCCTTGATCCATTTTTCTTCTCATTATTACTGTTTCCATTCCTTACTCCAGTTTTTGAAATATTAAATATCTGGCTATTTCCAAAAAAAGTTACTGATTTTTTCACAAAATCTGTAAAAAGGATGAAGGAAAGTCGCCTCAAAGATAAACAAAAGCACCGAGTGGATTTTCTCCAGCTGATGATTAAC---------------------TCCCAGAATTCCAAAGAAATGGACACCCATAAAGCTCTCTCTGATCTGGAGCTCGTGGCCCAATCTATTATCTTTATTTTTGCTGGCTATGAGACCACTAGCACTTCTCTTTCCTTCCTTGTGTATGAATTGGCCACTCACCCTGATGTCCAGCAGAAACTGCAGGAGGAGATTGATGCCACTTTCCCCAATAAGGCACTGCCCACTTACGATGCCCTTGCACAGATGGAATATCTGGACATGGTGTTGAATGAAACTCTCAGATTATACCCAATCGGTGGTAGACTTGAGAGGGTGTGTAAGAAAGATGTGGAAATCAGTGGTGTGTTCATTCCCAAAGGGACAGTGGTGATGGTGCCAGTCTTTACTCTTCACCGAGACCAGGATCTCTGGCCAGAGCCTGAGGAGTTCCGTCCTGAAAGGTTCAGTAAGAAGAACAAGGACAGCATAAATCCTTATATATACCTGCCTTTTGGAACTGGACCGCGAAACTGCCTTGGGATGAGGTTTGCGATCATGAACATGAAACTCGCCCTTGTCAGAGTCCTGCAGAACTTCTCCTTCAAACCTTGTAAAGAAACACAGATCCCCCTGAAATTATATACTCAAGGGATAATTCAACCAGAAAAACCCATTGTTCTCAAGGTTGAGCCAAGAGATGGGAGTGTGAGTGGAGCCTGA--------------
>U. arctos LOC113249757 XM 048224738
ATGGACCTGATTCCAAGCTTTTCCATGGAAACCTGGCTTCTCCTGGCTACCAGCCTGGTGCTCCTCTATCTATACGGGACCTACACACATGGACTTTTTAAGAAGCTGGGAATTCCTGGGCCAACACCTCTGCCTTTTGTGGGAACCATTCTGGCCTACCGAAACGGTATTACTGTTTTTGACGAGAAATGTTTTAGAAAGTATGGAAGAATGTGGGGGTTATATGATGGGCGACAGCCTGTGTTGGCTATCACGGATCCAGACATGATCAAAACAGTACTAGTGAAGGAATGTTATTCTGTCTTCACAAACCGACGGTCCATT------GGTCCAACGGGATTTATGAAAAGTGCAATCTCTTTGTCTGAGGATGAAGAATGGAAGAGAATACGAACATTGCTATCTCCAACCTTCACTAGCGGAAAGCTCAAGGAGATGTTCCCCATCATTGGCCAGTATGGAGATGTGTTGGTGAGGAACCTGAGGAAGGAGGCAGAGAAAGGCAACCACGTCATGTTGAAAGACATCTTTGGGGCCTACAGCATGGATGTGATTACTAGCACATCATTTGGAGTGAACATTGATTCCCTCAACAACCCA------------CAAGATCCTTTTGTAGAAAATATTAAGAAGCTCTTAAAATTTGATTTCTTTGATCCATTTTTGTTCTCAATATTACTGTTTCCATTCCTTACCCCAGTTTTTGAAATATTAAATATCTGCCTATTTCCAAAGAAAGTTACTGATTTTTTCACAAAATCTATAAAAAGGATGAAGGAAAGTCGCCTCAAAGATAAACAAAAGCACCGAGTGGATTTTCTTCAGCTGATGATTAAC---------------------TCCCAGAATTCCAAAGAAATGGACACCCATAAAGCTCTCTCTGATCTGGAGCTCGTGGCCCAATCTATTATCTTTATTTTTGCTGGCTATGAGACCACTAGCACTTCTCTTTCCTTCCTTGTGTATGAATTGGCCACTCACCCTGATGTCCAGCAGAAACTGCAGGAGGAGATTGATGCCACTTTCCCCAATAAGGCACTGCCCACTTACGATGCCCTTGCACAGATGGAATATCTGGACATGGTGTTGAATGAAACTCTCAGATTATACCCAATCGGTGGTAGACTTGAGAGGGTGTGTAAGAAAGATGTGGAAATCAGTGGTGTGTTCATTCCCAAAGGGACAGTGGTGATGGTGCCAGTCTTTACTCTTCACCGAGACCAGGATCTCTGGCCAGAGCCTGAGGAGTTCCGTCCTGAAAGGTTCAGTAAGAAGAACAAGGACAGCATAAATCCTTATATATACCTGCCTTTTGGAACTGGACCACGAAACTGCATTGGGATGAGGTTTGCGATCATGAACATGAAACTCGCCCTTGTCAGAGTCCTGCAGAACTTCTCCTTCAAACCTTGTAAAGAAACACAGATCCCCCTGAAATTATATACTCAAGGGATAATTCAACCAGAAAAACCCATTGTTCTCAAGGTTGAGCCAAGAGATGGGAGTGTGAGTGGAGCCTGA--------------
>U. arctos LOC113267902 XM 048224740
ATGGACCTGATTCCAAGCTTTTCCACGGAAACCTGGCTTCTCCTGGCTACCAGCCTGGTTCTCCTCTATCTATATGGGACCTACACACATGGACTTTTTAAGAAGCTGGGAATTCCTGGGCCAACACCTCTGCCTTTTGTGGGAACTGTTCTGGCCTACCGAAACGGCTTTTGTGATTTTGATGAGAAATGTTTTAGAAAGTATGGAAGAATGTGGGGGTTTTATGATGGGCGACAGCCCGTGTTGGCTATCACGGATCCAGACATGATCAAAACAGTACTAGTGAAAGAATGTTATTCTGTCTTCACAAACCGGCGGTCTTTT------GGTCCTGTGGGATTTATGAAAAATGCCATCACTATGTCTGAAGATGAACAATGGAAGAGAATACGAACATTGCTGTCTCCAACTTTCACCAGCGGAAAGCTCAAGGAGATGTTCCCCATCATTGGCCAGTATGGAGATGTGTTGGTGAGGAACCTGAGGAAGGAGGCAGAGAAAGGCAAACCTATCAACTTGAAAGACATTTTTGGGGCCTACAGCATGGATGTGATTACCAGCACATCATTTGGAGTGAACATTGATTCCCTCAACAACCCA------------CAAGATCCCTTTGTGGAAAATGCCAAGAAGATCTTAAAATTTGATTTCCCTGATCCATTTTTACTCTCTTTAATACTCTTTCCATTCCTTACCCCAATTTTTGAAAGATTAAATATCTGGCTATTTCCCAAGAAAGTTACTGATTTTTTCACAAAATCTGTAAAAAGGATGAAGGAAAGTCGCCTCAAAGATAAACAAAAGCACCGAGTGGATTTTCTCCAACTGATGATTAAC---------------------TCCCAGAATTCCAAGGAAATGAATACCCACAAAGCTCTGTCTGATCTGGAGCTCGTGGCCCAATCTATTATCTTTATTTTTGCTGGCTATGAGACCACTAGTACTTCTCTTTCCCTGCTTATGTATGAATTGGCCACTCACCCTGATGTCCAGCAGAAACTGCAGGAGGAGATTGATGCCACTTTCCCCAATAAGGCACTGCCCACTTATGATGCCCTGGCACAGATGGAATATCTGGACATGGTGCTGAATGAAAGTCTCAGATTATACCCAATTGCTGGTAGACTCGAGAGGATGTGTAAGAAAGATGTGGAAATCAGTGGTGTGTTCATTCCCAAGGGGACATTAGTGATAGTGCCAACCTTTAGTCTTCACCGAGACCTGGATCTCTGGCCAGAGCCTGAGGAATTCCATCCTGAAAGGTTCAGTAAGAAGAACAAGGACAGCATAAATCCTTATACATATATGCCTTTTGGAACTGGACCGCGAAACTGCCTTGGAATGAGGTTTGCGATCATGAACATGAAACTTGCCCTTGTCAGAGTCCTGCAGAACTTCTCCTTCCAACCTTGCAAAGAAACACAGATTCCCCTGAAATTAAGTGCTCAAGGGTTAATTCGACCAGAAAAACCCATTGTTCTCAAGGTTGAGCCAAGAGATGGGAGTGTGAACAGAGCCTGA--------------
